# Supplementary material for: Apicobasal RNA asymmetries regulate cell fate in the early mouse embryo
Source: Nat Commun. 2023 May 30;14:2909. doi: 10.1038/s41467-023-38436-2 (PMC10229589; doi:10.1038/s41467-023-38436-2)
Supplement: Supplementary file 15 — Source Data [file 41467_2023_38436_MOESM15_ESM.xlsx]

## Sheet: Fig. 1f
		RNA intensity profiles in 8- cell, early and late 16-cell stage embryos
			8-cell										Late 16-cell (outer)												Early 16-cell (outer)
				RNA mean fluorescence intensity (arb. units)
	Distance	Distance (mm) apical to basal	Cell 1	Cell 2	Cell 3	Cell 1	Cell 2	Cell 3	Cell 1	Cell 2	Cell 3		Cell 1	Cell 2	Cell 3	Cell 1	Cell 2	Cell 3	Cell 1	Cell 2	Cell 3	Cell 4			Cell 1	Cell 2	Cell 3	Cell 4	Cell 1	Cell 2	Cell 3	Cell 1	Cell 2	Cell 3	Cell 1	Cell 2
	0	0	8.4452	15.1667	15.4444	22.5259	10.6111	16.2074	18.6704	14.963	16.1296		12.6547	1.2138	1.3535	1.787	18.1667	1.3411	7.5139	30.4325	5.413	10.1905			13.568	9.5399	8.1415	5.9399	11.5465	8.7868	14.003	39.5616	15.8848	4.7116	17.221	21.7191
	1	0.1	9.6409	16.6185	17.1037	25.7852	12.6778	21.8	21.0667	16.7333	17.9704		13.0882	1.5688	1.7942	2.767	21.7636	2.8643	9.7396	32.9524	8.407	10.7857			15.1787	10.5337	8.4269	7.2072	13.5375	11.1532	16.5315	41.1321	18.5844	5.1348	17.7453	25.1461
	2	0.2	11.9161	18.1185	18.9704	30.6519	14.8519	27.4222	24.2185	18.037	19.7815		13.4051	2.0018	2.2953	3.512	23.7403	4.8682	10.8438	35.0238	11.08	11.619			16.768	11.9673	8.6163	8.5706	15.3423	12.7027	17.8769	45.3844	21.5926	5.7528	18.5356	27.5431
	3	0.3	13.1269	19.6148	21.0704	35.1185	16.9	31.1852	27.7593	19.5222	21.3741		13.4918	2.6902	2.6465	4.24	27.4341	6.7287	13.4444	37.2659	11.953	11.0794			18.3147	14.0102	9.4628	9.988	15.5766	15.5946	18.2132	51.1231	25.0247	6.5693	20.5918	29.5169
	4	0.4	13.8215	21.0148	22.8963	39.1259	18.9074	34.8741	30.7444	21.2667	22.8333		14.2212	2.9601	2.8322	5.574	31.5775	7.6899	15.3368	38.9762	14.873	11.1984			19.6507	16.2679	9.9161	11.4745	16.2132	16.6096	12.8348	50.3183	28.5885	7.5356	22.382	30.573
	5	0.5	16.3871	22.2815	24.9963	43.9185	21.0667	39.463	33.837	22.563	24.3185		15.154	3.5054	2.9978	6.326	35.3101	8.4806	16.8854	40.0476	18.673	11.3413			20.9973	18.9877	9.7242	13.015	16.1502	19.0781	17.1682	48.6456	31.9671	8.5094	24.3895	31.2397
	6	0.6	17.8989	23.3296	26.837	47.7037	22.8481	41.8074	36.0593	23.5963	25.9963		16.4275	3.442	3.2506	6.221	40.6202	10.4651	19.1493	40.7937	21.107	12.4683			22.0853	21.3681	10.0192	14.5856	17.0811	23.036	20.2793	51.9369	34.9053	9.1386	26.6255	32.5805
	7	0.7	19.4387	24.2963	28.663	51.1519	24.3333	43.5259	38.1185	24.3778	27.8222		17.3064	3.9312	4.311	6.934	42.7558	11.8527	20.8854	41.5992	22.48	11.6508			23.2933	23.3313	10.5492	15.6126	18.1171	25.7928	21.5135	50.3604	37.4403	11.0375	26.9813	34.3895
	8	0.8	20.428	24.9667	30.6222	52.8963	25.9667	45.9296	40.4444	25.2889	29.9556		17.6981	4.3895	5.1074	7.705	44.9419	13.1357	22.7257	42.2619	22.14	11.9286			24.4347	24.5828	10.8849	16.0661	17.8739	27.4084	20.3574	50.0691	39.6831	12.5543	26.3745	35.9663
	9	0.9	22.6151	25.3741	31.7481	55.7852	27.7741	49.1889	43.1185	26.4111	31.7963		18.3019	4.654	5.613	10.209	46.1357	14.1318	24.7292	42.6984	22.313	12.5159			25.5093	25.6933	10.6139	16.4354	19.021	26.0751	24.3754	53.5315	41.4033	12.5169	26.7865	38.4494
	10	1	24.8968	25.7074	33.1148	58.537	29.3111	51.3296	45.5074	27.1556	33.2593		19.0135	4.9438	5.7069	11.353	47.1163	15.3643	25.8785	43.3056	24.133	13.0397			26.6587	26.6196	10.7938	16.6637	20.7327	27.0511	24.1562	50.5345	42.7407	12.7566	28.9775	40.1573
	11	1.1	26.929	26.1889	34.0926	61.0815	31.0407	50.963	47.6296	27.4481	34.2667		20.5561	4.9529	5.9418	12.934	47.4264	17.1085	26.6597	43.5	24.107	13.4841			27.7227	27.4438	11.8585	17.1321	20.2252	30.3994	22.5225	52.0691	43.6132	13.5431	32.0899	41.5431
	12	1.2	28.4882	26.8407	34.437	61.3778	33.2037	51.7074	49.8333	27.7444	35.1667		20.8341	5.3261	6.0067	14.984	43.7674	18.4302	27.0833	43.4722	24.127	14.9603			28.8347	27.5276	12.6882	17.994	20.2132	25.5616	21.1381	54.2402	43.9012	13.8914	34.0487	41.4607
	13	1.3	31.0538	27.3111	35.0889	62.2889	35.6926	50.6741	50.963	28.2593	35.9778		19.9701	5.5036	6.2752	16.585	43.1512	19.531	28.0174	44.2778	27.94	16.0714			30.16	26.865	13.8177	19.3393	20.8108	28.4354	22.6306	57.8108	43.963	14.3071	34.4382	41.7154
	14	1.4	33.357	27.8037	35.5444	62.4185	36.9963	47.0852	51.2778	28.763	37.0444		19.2616	5.2355	6.4206	17.527	43.938	20.7713	29.1806	45.0714	32	17.6429			31.1947	27.09	15.1391	21.1922	20.1982	33.0961	22.967	57.3033	43.5885	14.7715	34.3034	40.4157
	15	1.5	34.7634	28.2889	36.9185	62.7222	37.2296	44.4185	51.4148	29.3185	38.5111		18.3229	6.1685	6.5884	19.074	44.2946	21.1357	30.1181	45.381	32.16	18.4603			31.9947	27.9325	14.7698	23.3904	19.9189	28.6426	24.985	59.3003	42.6379	15.3708	35.1086	41.1124
	16	1.6	35.5806	28.5778	37.9556	62.9222	37.0926	43.3926	51.4185	30.0889	39.6222		17.7848	6.2989	7.7383	20.174	45.2326	22.8953	29.9444	45.6071	33.673	21.1508			32.7493	27.8916	15.777	25.7868	22.7868	31.1171	27.4685	62.2793	41.0123	16.633	36.3221	42.4157
	17	1.7	35.7247	28.8222	38.037	63.0741	36.9815	43.3963	51.1963	30.9963	40.1741		17.1928	6.2862	9.0447	22.159	44.1589	24.1279	30.1979	45.9365	33.067	22.7937			33.7653	27.3027	16.7746	27.4805	22.2643	30.3423	25.4925	59.7117	39.1605	18.176	39.3146	43.6255
	18	1.8	36.5376	29.0074	37.1741	61.537	37.0593	42.8556	50.6259	31.8444	40.6074		16.3438	6.8007	9.4698	23.256	44.4264	25.0039	31.0556	46.5794	37.06	25.4841			34.6347	27.1329	17.187	27.7387	21.2312	33.0961	28.3934	56.997	37.4444	18.6142	40.1049	45.0524
	19	1.9	36.3634	29.1333	36.1185	62.0296	37.3222	40.3815	50.3407	32.3148	41.1296		14.861	7.1721	9.8367	23.384	44.0194	24.7752	30.4653	47.8254	36.087	28.7619			35.16	27.4806	17.8369	27.5916	22.2913	35.1291	30.7988	56.5045	35.6749	19.8689	40.03	45.1461
	20	2	35.1441	29.2556	35.4037	60.4037	37.8481	41.7815	50.263	32.4519	41.5852		14.1465	7.413	10.0671	25.391	43.3178	26.6163	31.1493	49.2222	38.187	32.4603			35.5733	27.8569	19.1031	27.4595	23.5976	31.2462	30.6126	55.8949	33.9177	22.5356	41.1273	43.824
	21	2.1	34.2043	29.6074	35.2259	58.9333	38.7519	40.6481	50.5889	32.6778	41.8333		14.1883	8.1322	10.1096	25.244	41.5891	27.1589	31.3542	50.3651	40.14	37.254			35.9787	28.7321	20.2062	27.2432	23.3123	35.018	24.997	58.5886	32.5103	25.2172	41.4494	43.2135
	22	2.2	33.3613	29.9148	35.2926	56.3481	39.9222	41.9407	51.037	32.7519	42.0259		14.0837	8.4909	10.7114	27.806	42.469	26.8411	31.7049	51.4444	40.753	40.2857			36.7093	29.5603	19.4628	27.1231	23.2883	35.1952	23.0871	54.985	31.321	26.9513	42.0487	44.221
	23	2.3	33.8602	30.3407	35.5741	56.1889	41.1704	42.5	51.1296	32.8222	42.2111		13.8954	8.7337	11.4318	28.101	40.2791	26.938	32.2153	52.7222	37.073	43.5635			37.7093	29.863	18.9808	27.2763	22.7748	32.5345	25.5435	51.3664	30.2099	27.2097	41.9588	43.9176
	24	2.4	35.0946	30.7926	36.2852	56.2852	41.8926	42.4926	50.963	32.6333	42.1519		13.2646	8.9185	12.387	29.438	39.7093	29.4806	32.2812	53.1944	35.473	42.8571			38.8507	29.7628	18.2326	27.7658	22.3183	34.994	26.033	51.4084	29.2716	27.8539	41.3708	42.7715
	25	2.5	34.8495	31.2481	36.7444	56.7481	42.763	41.3074	50.6519	32.3259	41.7778		12.9656	9.1033	13.0224	30.748	42.6357	30.5078	33.2292	53.1667	33.313	44.246			39.7147	30.7301	17.7458	28.7568	22.9129	28.9009	24.0811	51.4054	28.4074	29.6142	43.0824	42.6891
	26	2.6	35.9634	31.7741	36.8037	57.5074	43.5481	41.6963	49.6296	32.1481	41.363		13.1839	9.8442	13.3982	30.678	40.3488	30.8721	35.0764	53.4167	33.947	43.0952			40.8933	31.6708	17.2662	30.1231	22.3183	27.7147	26.7988	56.2913	27.7325	29.7154	44.573	43.7341
	27	2.7	36.3376	32.4519	36.9	58.4444	43.6185	40.9222	48.9296	31.8593	41.2148		13.2078	10.1141	13.7875	32.198	40.6628	33.3837	36.5417	54.1746	35.38	43.5873			42.2427	31.7975	18.1679	31.7748	22.0961	25.6787	28.6547	62.8198	26.8272	30.3745	45.2172	43.2622
	28	2.8	36.0882	33.2556	37.4074	56.6	43.8	39.8	48.6704	31.9444	41.4519		12.9567	10.5996	14.3221	33.26	41.0891	33.4806	37.0868	55.381	35.233	40.9286			43.624	31.4479	18.8345	33.6306	22.3213	28.3754	29.2853	62.9399	25.7407	32.4419	45.4644	43.1873
	29	2.9	37.4258	34.2778	39.2852	57.1926	44.1444	38.6667	48.7556	32.4667	41.9741		12.6009	10.9402	15.528	34.302	43.4884	34.1628	37.7951	55.873	36.353	38.0238			45.096	31.1902	19.3861	35.0961	22.9459	29.7688	33.2793	63.9249	24.9465	34.2921	44.3034	43.4457
	30	3	37.6602	35.2889	41.6852	58.9185	44.7074	39.7185	49.0963	33.0852	42.1815		12.8939	11.0072	15.8971	34.465	42.4109	36.3682	37.9028	56.0635	37.393	35.119			46.2987	31.5624	19.2422	34.991	22.7087	32.6336	35.3243	63.982	24.3786	34.7079	44.2434	44.0936
	31	3.1	38.1226	35.8222	44.0185	58.0778	44.2963	40.3	49.3519	33.8	42.2296		12.6308	11.4964	15.2685	34.574	41.8605	36.0504	37.2292	56.0873	40.32	32.1429			47.9733	31.2454	19.3189	34.3093	22.9039	34.7538	36.2432	64.8529	23.8683	35.6479	44.5693	43.9925
	32	3.2	38.8796	36.1778	46.2667	57.8852	44.1889	40.3778	49.6963	34.363	42.0481		11.7848	12.4275	14.7584	35.225	41.0543	34.8372	37.1111	56.6151	42.867	33.8889			49.672	31.4335	19.199	33.8318	23.3333	36.4895	33.7838	63.6276	23.6461	35.5318	45.0112	44.3109
	33	3.3	39.0108	36.4667	47.9222	59.1037	44.7148	40.2667	50.2667	34.5852	42		11.5067	12.8696	14.17	34.05	39.9419	35.2674	37.25	56.6706	41.847	33.881			51.3093	31.7219	18.7722	33.7988	23.5255	39.991	37.6366	64.1081	24.1276	36.2959	44.6742	44.015
	34	3.4	39.4495	36.8259	49.2741	57.6185	45.0667	39.0556	50.163	34.5148	41.6222		11.5187	12.8786	13.8031	35.105	39.8372	37.0039	37.9618	57.0317	39.56	34.8889			52.8267	31.6401	19.5564	33.7538	24.042	42.6817	35.1712	60.5646	25.1605	38.5768	44.3408	44.4869
	35	3.5	40.3957	37.2111	50.7593	57.0519	44.937	37.7889	49.8259	34.4556	41.3407		11.7788	13.3859	13.2886	35.461	39.7481	39.4612	40.1562	58.0317	34.5	35.5635			54.0347	31.3722	20.4197	33.964	23.4054	38.1021	38.4234	56.8498	26.4609	42.764	44.8914	44.3895
	36	3.6	40.1441	37.4963	52.6481	57.2074	43.9037	36.9889	49.5111	34.6852	41.4111		12.4365	14.3007	12.6219	36.422	40.1008	38.1822	42.559	58.5556	30.273	35.246			54.88	30.9918	21.6139	34.6877	23.8348	42.0661	38.9189	50.8949	27.5679	42.2959	44.6966	44.5543
	37	3.7	40.3269	37.1926	54.8889	57.6037	42.8148	34.6889	49.2815	34.9185	41.2556		12.9686	14.5435	11.4765	36.771	40.9341	39.0078	45.4062	59.0873	29.553	34.5556			55.9733	31.1022	21.8657	35.994	24.5105	40.4414	37.4444	50.8949	28.6543	40.2622	44.1199	44.1161
	38	3.8	40.1936	36.7407	57.3444	58.163	42.6259	34.1519	48.6296	35.5444	41.2222		12.6547	14.5634	10.9687	35.004	40.7752	37.6395	49.0278	60.9722	31.233	35.3968			57.3093	31.0552	22.0791	37.6156	24.7928	37.5045	38.8589	57	30.0782	39.7378	43.1011	43.4831
	39	3.9	38.6559	36.5963	58.9407	58.5926	43.0741	34.4148	47.9963	36.7741	41.563		12.2571	14.6993	11	35.527	41.3721	39.1047	51.8507	62.75	33.033	33.9286			58.5947	30.5624	22.271	39.7177	26.2342	36.6456	43.0961	58.2222	31.4362	40.8202	42.9026	44.0075
	40	4	38.6237	36.8148	59.7481	58.5593	43.7333	32.9667	47.6556	38.2889	41.7926		13.2167	14.6558	10.8792	35.562	40.6783	37.3682	53.4375	64.131	33.507	33.4286			59.6453	29.4642	22.6715	41.952	27.0841	32.3544	40.9279	59.036	32.7366	41.4045	43.1311	42.8502
	41	4.1	38.9763	37.4593	59.2407	58.5222	44.7296	33.3074	47.4667	39.7593	42.3778		14.3916	14.9149	10.9262	36.717	43.2829	39.9186	54.7361	64.7976	36.327	31.7619			60.5973	29.0348	23.4269	44.012	27.2883	31.9069	38.2733	63.5616	34.1975	41.7828	43.9251	41.9326
	42	4.2	38.6409	38.4	58.2444	59.7407	45.4222	31.6593	47.6037	41.037	43.3556		15.9671	15.8678	10.5436	38.287	41.5736	39.3217	55.1806	64.0794	39.187	30.4683			61.6187	29.2249	23.0528	44.961	26.997	33.1351	45.3213	66.006	35.3457	43.8315	45.382	42.3146
	43	4.3	38.643	39.3593	56.9259	59.2741	45.4	35.4815	48.0852	42.2185	44.6667		17.7309	14.9058	10.2864	39.159	42.3682	39.6744	54.6736	63.2341	36.38	29.6111			62.8373	28.8814	22.8801	44.6336	27.8799	32.0931	47.2252	68.7688	36.1934	42.5356	46.5993	41.5843
	44	4.4	39.1656	39.9148	55.9519	59.6296	45.0593	36.1	48.9259	43.1	45.7259		19.8087	15.8333	10.5772	37.329	41.469	38.8023	52.5347	63.3214	34.667	30.1667			64.1653	28.9284	22.3429	43.7057	29.039	35.5465	44.8378	69.3453	36.7037	41.1461	47.367	40.2322
	45	4.5	39.4753	40.2185	55.4185	59.2926	44.5333	40.0333	50.237	43.8778	46.9815		22.0299	16.6087	10.6622	38.721	41.8295	40.1705	51.6701	63.75	33.933	31.4841			64.8213	28.5992	21.94	42.8138	28.7087	31.2462	46.9279	64.4024	38.0165	40.8539	47.5843	40.5918
	46	4.6	40.1247	40.4074	54.6037	59.9926	44.2889	39.3148	51.9481	44.4704	48.2815		22.5531	17.1214	10.4318	39.182	42.3643	41.907	51.7326	64.8413	37.093	32.3254			65.0453	28.2945	21.0312	42.1712	28.3934	31.9039	46.7387	64.1081	39.1564	39.8127	46.97	40.7004
	47	4.7	40.3054	40.7778	53.6704	60.8185	44.4963	42.637	54.0556	45.2037	49.4037		21.423	17.4837	10.3714	39.682	41.7015	41.2093	52.3021	66.8095	36.813	32.7937			65.312	28.362	20.9808	41.8018	28.5075	30.009	45.9309	65.4414	39.6584	39.2584	46.633	40.0824
	48	4.8	40.6946	41.2074	52.237	61.737	45.2296	39.6926	55.3333	46.0926	49.9704		21.2167	18.4366	10.7919	42	40.2326	40.1085	51.5903	68.2341	35.393	31.6905			65.728	28.6483	22.1655	41.6967	29.3604	32.006	44.3934	68.4234	38.9259	38.97	49.1835	39.779
	49	4.9	40.6409	41.7	50.4259	62.3074	46.4741	38.3333	55.4333	46.9593	49.7185		23.3931	18.5525	10.7472	42.845	38.4961	41.4302	50.8056	68.8929	32.78	31.4841			66.0987	28.8466	22.6859	41.9039	30.2402	32.6757	43.1892	72.8679	37.0288	38.9775	51.7041	40.1873
	50	5	40.1978	42.1556	48.3963	61.363	48.2444	37.5593	54.5704	47.0407	49.0926		25.142	19.4457	10.0962	43.76	38	44.7597	50.9375	68.3214	31.22	32.8651			66.1067	29.0879	23.2542	42.4745	30.5405	31.018	40.994	77.4114	35.0206	38.0225	53.382	41.412
	51	5.1	40.1634	42.1704	46.8778	60.4889	49.6407	35.2481	52.8111	46.5074	48.3481		27.3991	20.1286	9.9485	44.647	38.4574	44.8992	51.4097	66.7024	32.5	33.2857			65.3947	29.683	22.8489	43.2583	29.976	38.5405	42.2943	82.1532	33.4486	38.3783	52.7453	42.7678
	52	5.2	39.8581	42.1852	45.2333	60.9037	50.2556	35.0889	50.9667	45.5519	47.7963		28.3647	19.7591	10.2304	45.717	38.0349	43.4612	52.3889	65.3413	33.56	30.9048			64.4053	29.7117	21.4532	44.2042	30.5796	41.8138	40.988	80.2553	33.0123	38.4457	51.427	43.9588
	53	5.3	39.8796	42.2852	43.5148	60.763	51.1815	34.337	49.1889	44.963	47.4778		28.1136	19.8152	10.4698	45.667	38.2054	46.7171	52.5208	64.7579	34.907	30.3889			63.3547	29.9448	19.6763	45.3604	30.5526	42.3303	40.1862	79.9339	34.1481	39.8577	51.3333	44.7341
	54	5.4	40.9634	42.2259	41.8519	61.8556	52.2444	34.1185	48.2556	44.6222	47.5185		27.713	20.2681	10.9508	46.81	40.5078	46.8682	51.8368	64.5278	35.607	31.7143			62.104	30.773	17.4508	46.027	29.3664	38.8709	40.8108	78.2192	35.893	40.7004	51.5655	43.7828
	55	5.5	41.286	42.0333	40.5593	61.9556	53.237	34.7407	47.9963	44.7444	48.0667		26.9746	19.6467	11.3669	47.38	40.1279	48.2868	52.3611	64.6111	35.553	32.5159			60.8427	31.4458	16.1942	44.9099	30.2102	37.5165	41.9009	78.4685	37.9877	40.4007	51.9026	41.7341
	56	5.6	42.4409	41.7074	39.5778	61.9963	54.0889	35.3333	48.6074	45.337	48.9111		26.1674	21.2645	11.1723	47.457	39.593	47.8372	54.0069	65.4405	34.32	33.8413			60.248	31.6626	15.9616	43.9459	32.033	36.4174	42.7297	78.2523	40.1893	41.206	53.2921	40.809
	57	5.7	43.6753	41.5074	38.7926	60.2259	55.5074	35.2222	49.9111	45.8556	49.5852		24.6398	21.6123	10.9821	48.667	38.4806	49.0039	54.1562	66.7103	34.387	36.5079			60.0933	32.1575	15.94	43.3754	30.994	36.3634	42.4925	75.97	42.9712	40.8914	52.3296	39.0337
	58	5.8	44.8645	41.6704	38.063	60.2407	57.3407	36.6815	51.4741	46.3815	49.0074		23.0105	20.8786	11.7584	45.907	39.1667	44.8992	53.2465	67.4524	34.813	39.127			59.792	32.6973	15.7506	43.2913	30.6547	34.2312	38.4715	77.6607	44.6255	40.1199	50.8951	37.4644
	59	5.9	44.9398	41.7519	37.2333	60.3222	58.7926	36.0963	52.963	46.5593	47.7704		22.3827	21.3424	12.5705	45.411	38.9767	43.624	51.3576	66.3611	36.28	40.0476			59.656	33.1288	15.2854	43.8378	29.9279	31.955	35.994	83.2162	46.0041	40.6854	51.9326	38.1049
	60	6	44.2108	41.9148	36.5519	60.263	58.7185	37	53.6259	46.3	46.6148		22.1555	21.1214	13.8143	45.736	38.9186	39.6783	51.5104	64.6032	34.087	41.8095			59.6773	33.9182	14.8273	45.0541	32.5796	31.6246	34.6216	84.3904	47.6914	38.985	53.7715	40.6217
	61	6.1	44.2151	42.1037	35.9852	59.5259	58.1111	35.8074	53.8519	45.5556	45.7333		20.8281	22.0996	15.3087	45.884	38.0465	39.0155	51.6736	62.2024	37.8	45.7619			59.856	34.7239	14.8106	46.7958	32.3303	28.6006	34.6547	84.0991	49.3909	38.3146	55.412	41.6404
	62	6.2	44.4624	42.1778	36.363	58.3815	57.8593	36.363	53.3074	45.1259	45.2259		19.6981	22.183	16.9553	46.477	36.7326	38.7481	51.6458	60.0357	43.187	47.254			59.8293	34.5808	15.1007	48.7447	30.8619	32.3123	30.3423	82.4745	51.177	38.382	55.0599	42.5094
	63	6.3	44.3204	42.263	36.8222	58.4481	57.7815	37.8926	51.7889	45.037	45.1037		18.7952	21.7899	18.7383	44.717	37.6318	38.1008	51.4514	57.8175	46.06	47.8254			59.1147	34.3313	16.1511	50.6396	32.1231	34.967	26.6486	84.6456	52.823	39.1461	56.1236	43.4157
	64	6.4	44.2237	42.3889	37.1778	59.3556	57.8667	38.6111	50.4444	44.6778	45.9778		18.1495	22.0326	19.2304	43.647	38.4767	38.8566	51.4757	56.3333	47.707	50.7143			58.3547	33.499	17.2806	52.3664	32.7868	37.006	29.958	81.2162	54.1399	38.2397	57.9625	42.6367
	65	6.5	44.6151	42.4741	37.2296	59.2704	58.7481	37.4741	49.4222	44.9778	47.8444		18.284	22.7011	18.2103	45.267	38.6318	37.6202	51.6354	55.8373	45.727	54.7778			57.4693	33.1166	18.0312	53.3514	32.4985	39.7748	27.5856	79.4384	55.1811	40.0749	57.1386	41.6105
	66	6.6	45.0022	42.2778	36.7889	56.7889	59.6333	38.4259	48.9333	45.6667	49.8111		18.5321	22.5272	17.7942	45.508	36.4961	38.2829	50.3333	56.0278	43.52	56.0952			56.2933	32.8978	18.4748	53.8258	31.997	36.7027	26.9279	77.4595	55.8066	42.2772	57.0112	41.9363
	67	6.7	44.8817	42.1704	36.5741	54.2741	60.2963	38.7444	49.1778	46.7296	50.8296		18.1196	22.3986	19.0783	46.19	37.9651	39.8915	49.75	56.1786	42.827	57.373			54.6987	32.6258	19.0647	52.6937	31.7477	37.8889	31.8979	77.4324	56.0617	42.221	56.7978	43.3633
	68	6.8	43.5075	41.9741	36.8444	53.5111	60.9	40.4519	50.0148	47.7519	51.3963		18.7862	22.1014	20.3736	47.066	37.531	40.5388	49.6736	55.7817	43.313	62.127			53.2693	32.0777	19.7002	51.6577	30.1171	38.5586	32.7928	78.4264	56.6008	44.4419	55.7266	44.4831
	69	6.9	44.1871	41.8852	36.863	53.563	61.3259	40.1519	50.1889	48.3667	51.737		19.423	22.3442	22.217	46.667	38.2015	40.6589	48.9514	54.3095	42.193	64.7778			52.28	32.2393	20.187	51.1652	29.7628	44.2462	28.8589	77.8559	57.6667	47.8839	54.1086	45.7603
	70	7	44.8903	41.8778	36.8185	54.8222	61.7926	40.2074	50.3	48.9593	51.437		19.9013	22.9638	23.1678	46.415	37.5853	39.8876	47.5382	52.4762	41.813	66.5079			51.5147	31.8425	21.1511	50.9189	30.1982	41.1201	33.8228	74.9099	59.4115	49.8277	52.3933	47.6142
	71	7.1	44.7161	41.9	36.8259	55.1333	61.8259	40.5037	50.5074	49.3593	50.9333		20.2541	23.1159	22.8949	45.221	36.2209	39.6008	47.2049	51.0357	39.58	65.1905			50.9627	31.0041	22.1319	50.9189	30.0931	40.3604	33.6517	73.6637	61.5967	52.588	49.9139	49.2022
	72	7.2	45.0323	42.3556	37.6	55.5333	62.3815	43.763	50.7444	49.8704	50.437		19.4021	23.6721	22.4474	45.384	37.6008	39.7868	47.6389	50.8214	35.493	65.5079			50.6267	30.6544	22.8249	51.3153	30.1111	39.1441	34.7147	72.8979	63.5926	55.5993	47.7978	50.5243
	73	7.3	44.0172	42.7481	38.6259	56.863	63.1074	43.7074	51.0481	50.3037	49.9667		18.0299	23.0236	21.8412	45.826	37.5078	39.062	48.5799	50.8968	32.193	63.1667			50.4107	31.1595	24.5252	52.03	30.009	44.4174	37.2703	73.8288	64.8807	54.5356	47.2472	52.4794
	74	7.4	42.628	42.6704	39.3222	56.2037	63.0778	43.9519	51.2222	50.5333	49.8593		16.7593	24.1051	21.2819	43.988	38.624	40.4186	49.3889	51.1865	29.693	59.8968			50.4187	31.9714	25.7626	53.027	31.6336	49.8889	34.3243	74.1381	65.0247	51.7191	46.1948	52.9551
	75	7.5	43.3656	42.5185	39.5741	56.7148	63.6481	42.3296	50.8481	51.3815	50.1667		16.4903	23.2083	20.2886	43.709	38.5659	38.1318	49.5451	52.1111	28.4	57.4683			50.68	31.863	27.2254	53.8679	32.2793	48.2613	33.5526	69.7928	64.5473	49.9663	44.8689	53.1873
	76	7.6	44.643	42.4111	39.9889	53.4259	64.1333	41.9593	50.5481	52.1741	50.6778		16.6996	23.3406	19.3736	42.864	38.5891	37.7791	49.7569	52.6508	27.713	54.9762			51.1013	32.1002	27.6835	54.0991	29.4414	45.3483	35.9369	69.2072	63.5556	49.7004	42.3184	53.4944
	77	7.7	46.4989	41.9741	39.9741	53.7593	64.7222	40.2259	50.4556	52.8037	50.9222		17.2855	22.9928	19.2416	42.787	39.2519	38.6512	50.066	52.5794	31.667	51.5556			51.3733	32.1943	28.7002	54.2432	29.3664	42.1201	41.6126	66.1381	62.6667	48.9625	41.0487	54.3109
	78	7.8	46.5742	41.1741	40.2963	53.7222	65.8704	38.3704	50.5593	52.9222	50.9074		17.2945	23.663	19.3624	42.88	41.1705	38.8101	50.059	52.4127	34.787	48.3889			51.2027	32.6933	28.7746	54.4595	31.3093	39.3243	41.5766	72.0691	62.0247	47.9963	40.7041	54.8277
	79	7.9	47.1806	40.6111	40.8963	54.8519	66.5259	39.2	50.6889	52.7778	49.7296		16.5112	24	18.2864	43.547	41.5969	38.3178	49.7847	51.5476	36.287	44.5794			51.096	33.2965	28.2086	54.0811	30.9249	44.3784	44.8829	78.4054	60.7819	47.03	39.9738	55.7603
	80	8	48.1742	40.1741	41.8778	54.2148	67.5259	38.8963	51.3593	52.3815	47.9222		15.4081	24.3641	17.3826	43.81	43.4264	38.7791	49.5069	50.8849	35.813	42.7222			50.9627	33.6626	28.2614	53.2072	30.2042	42.0811	49.0871	78.003	59.1276	45.4869	39.382	56.2697
	81	8.1	48.6602	40.0074	42.9815	54.0852	68.7926	38.937	52.3148	52.7444	46.1926		14.565	24.1232	16.6846	44.802	43.8566	36.9264	49.625	50.7937	32.613	41.0714			50.888	33.7444	28.8945	52.4625	31.9009	43.5586	45.7958	79.2493	57.3086	45.6592	38.9064	55.8502
	82	8.2	47.7118	39.9407	43.5074	53.6074	70.0148	39.2185	52.5333	52.9333	44.8741		13.997	24.6721	16.3289	44.12	43.6744	37.2597	49.1389	51	28.72	40.5079			50.8987	34.1943	29.9424	52	32.1562	42.2643	49.8198	77.7718	55.5473	45.9963	37.9064	55.5206
	83	8.3	47.2731	39.8481	44.2185	51.2926	70.4482	36.1037	52.0593	52.9407	43.8741		13.3602	24.9982	16.6219	45.112	46.8992	37.9845	48.0729	51.3214	30.393	36.5397			50.9227	34.91	30.2782	51.6637	31.7117	39.9219	49.1471	80.7447	52.9136	45.0562	37.9963	56.0749
	84	8.4	45.4516	39.7852	44.1889	50.9593	70.2148	36.9037	51.2296	52.8222	43.1778		13.2287	24.6377	16.9016	46.965	47.6008	36.6163	47.1562	51.0317	31.147	36.4683			50.7547	35.456	29.6787	51.5736	32.1471	40.1051	46.4565	75.8348	49.6996	44.8202	37.0637	56.4457
	85	8.5	43.3226	39.5222	43.7667	51.2148	69.7074	33.9	50.5407	53.1037	43.063		14.0927	24.6431	16.7136	48.295	47.6434	37.1977	46.9479	50.873	32.093	38.4127			50.832	35.9366	28.9185	51.7087	33.1832	44.2583	52.7868	71.7658	46.6543	44.3558	37.0787	56.4906
	86	8.6	42.1699	39.363	43.7741	50.2556	69.7741	32.3333	50.037	53.4667	43.3667		14.8729	25.4565	17.3848	48.159	47.624	35.9147	46.316	50.2738	30.007	38.6746			51.272	36.4519	27.4365	52.3033	33.3544	42.961	55.1111	68.5465	43.8313	43.8801	36.7603	56.2884
	87	8.7	40.1269	39.2222	44.4444	50.737	70.4111	30.6704	49.8	53.5481	43.8778		16.1734	26.0127	18.0201	50.589	48.4845	35.3062	45.0764	49.1587	27.58	38.4127			51.2133	36.3804	26.1055	52.3213	34.1201	40.8529	47.9429	69.3484	41.3498	43.0225	35.2397	56.4682
	88	8.8	38.7957	38.9852	45.0407	50.7778	70.9444	31.7778	49.7222	53.0926	44.5667		17.4141	26.8786	18.5056	51.903	49.3566	35.7481	44.7778	49.0397	27.927	36.8095			50.7387	36.5256	24.9544	51.8769	35.2492	41.027	50.97	69.4655	39.9794	41.4419	34.4944	56.8539
	89	8.9	38.8667	38.8296	45.3444	49.5444	70.5815	33.2	49.0556	52.163	45.3037		18.2152	27.1286	18.7248	51.833	49.9264	36.5039	45.1042	49.1905	30.027	37.0476			49.9733	36.2045	23.7602	51.3904	35.9009	43.6847	48.979	64.4775	38.9012	38.9288	34	55.4195
	90	9	38.8022	38.2185	45.337	49.6963	70.2556	33.6926	48.4481	51.5815	45.8889		18.8789	27.087	18.5459	52.194	49.2209	36.9806	44.8993	49.2421	34.6	37.1032			49.6907	36.2434	23.7866	50.7417	37.3874	45.2222	54.1231	58.1832	38.0165	37.4307	33.1049	54.4569
	91	9.1	38.0409	37.937	45.0481	50.1259	70.2259	36.9407	48.0333	51.1296	45.7296		19.7967	28.5707	18.0805	51.81	48.8915	37.3605	45.7188	49.619	38.52	37.4683			49.8773	36.5072	22.9448	49.985	37.8709	44.7447	50.5105	64.4444	37.7819	35.3109	33.2996	54.5094
	92	9.2	36.8301	37.7852	44.6593	50.0704	70.4815	34	47.1296	50.1111	45.637		21.6502	28.4529	17.2058	53.539	49.5736	36.8488	47.7882	49.8849	40.627	37.8651			50.488	37.1186	22.988	49.045	38.2222	42.5075	49.1562	71.3213	36.8642	32.4419	33.3408	54.9963
	93	9.3	35.071	37.5815	44.9815	50.1778	70.4852	34.8778	45.8852	49.4111	45.6481		24.0538	29.058	16.9955	55.721	46.5039	37.5736	48.0278	49.9683	41.887	39.4286			51.4187	37.5235	24.458	48.4384	38.1712	43	49.7748	67.8829	35.1193	31.2247	33.5169	53.6105
	94	9.4	33.9032	37.2222	45.3333	50.7259	69.7111	32.4926	44.8667	49.2963	45.3		26.2123	27.663	17.7315	56.132	45.4651	40.1279	47.1701	50.0992	40.673	41.9365			51.5867	37.8323	24.9688	48.2162	38.9339	48.3183	44.5976	69.6547	33.5844	30.236	34.0075	52.8689
	95	9.5	32.2473	36.937	45.7333	52.9148	69.2667	33.3852	44.137	49.5037	45.0519		28.6099	27.404	18.5548	57.093	43.8217	40.2868	47.3924	50.0833	38.353	40.8889			51.6933	38.0593	25.2038	48.3604	39.6637	50.5676	43.3033	67.8619	32.1975	30.2022	34.7603	52.9176
	96	9.6	30.2065	36.5852	45.7407	53.6074	68.8481	35.0704	43.9704	49.8593	45.0333		30.8789	27.5254	18.4608	60.961	43.1163	41.407	46.7708	50.3849	38.813	42.373			51.7467	38.591	25.6739	48.6967	39.5706	47.4414	44.8348	70.0961	32.2181	29.4195	36.4307	52.9925
	97	9.7	29.157	36.3074	45.0704	56.7259	68.437	34.6741	43.8222	50.6704	45.3074		32.9626	27.3533	17.5593	62.004	41.7985	41.0233	45.8785	51.0317	42.673	41.619			51.6027	38.1309	25.4964	48.6126	37.8168	47.7117	44.7778	69.6066	33.1934	28.4345	37.5393	51.9176
	98	9.8	28.7914	35.9	44.3889	58.3963	68.3222	36.0185	43.4074	51.6889	45.7481		34.9417	26.2591	16.5772	63.562	41.5465	41.1279	44.2569	51.8056	42.687	42.6508			51.2427	37.3108	27.0432	48.3994	36.1111	47.976	45.2523	72.4024	34.5144	29.2622	38.1648	51.2547
	99	9.9	29.0624	35.5815	44.8222	59.2593	68.3778	35.763	42.4778	52.2074	46.0556		36.2033	26.0272	15.7427	64.911	39.5659	40.4496	43.0486	52.0476	40.88	44.0238			50.7307	36.5706	28.6451	47.5766	35.7898	48.7928	46.1381	73.1471	35.9259	30.2547	39.4157	50.97
	100	10	28.1699	35.5259	45.7556	60.5556	67.7926	37.1704	41.363	51.9593	45.8296		36.6816	26.0344	15.1029	69.275	38.7171	41.1395	42.2951	52.2341	39.053	43.7143			49.936	36.3129	30.3405	46.6517	34.5796	42.997	44.015	70.4204	36.7243	29.1948	39.5843	51.0187
	101	10.1	26.9226	35.8037	46.6222	61.0407	67.1667	35.6259	40.4407	51.1444	45.6556		36.0927	25.4764	14.6331	68.709	37.3798	45.5116	41.8229	52.8373	38.093	43.8651			49.336	36.0777	32.9161	45.4745	33.1862	41.3904	46.7838	66.1562	36.6708	27.7266	39.0787	52.1124
	102	10.2	26.2194	36.3556	47.1704	61.8852	66.6074	33.4074	39.3148	50.2333	45.1259		37.1749	25.0145	14.7964	69.264	36.3256	44.7248	41.5729	52.5992	40.327	42.3333			48.9067	35.3313	34.5659	44.1502	33.2402	43.9129	40.024	66.6276	36.2634	26.7079	38.2472	53.3933
	103	10.3	24.757	37.1667	47.4444	62.1667	66.2333	33.1667	37.6	49.3667	44.9111		37.3871	24.2138	15.6957	69.81	36.6938	43.8527	41.4201	51.5556	44.173	43.9286			48.7813	35.7812	35.6091	43.1321	32.5345	43.2042	40.2883	66.7568	35.7901	26.6779	37.8614	53.6929
	104	10.4	22.4366	38.1889	47.9111	61.6519	65.5815	31.7667	36.4852	48.3333	44.4519		36.4425	24.8569	16.7919	72.093	35.4031	43.1008	41.8438	50.869	47.593	43.4524			48.8613	36.6851	36.6091	42.4535	33.5135	42.3904	33.033	71.2252	34.6502	26.8652	36.9925	53.4607
	105	10.5	20.6731	39.2259	48.5889	61.0296	64.8815	31.8	36.2852	47.2444	43.7074		35.8326	24.2101	17.6174	73.523	35.1667	42.5969	43.4236	50.9167	56.047	44.2222			48.4533	38.2536	38.6906	42.2883	35.6156	44.2583	31.7748	73.006	33.4774	27.2172	36.8764	53.2996
	106	10.6	20.7376	40.1333	49.5	59.337	64.0778	30.4815	36.637	46.5556	42.6556		36.5052	25.192	18.3087	73.368	34.5775	40.7171	44.5938	51.9008	63.113	43.6508			48.1173	39.6728	39.2974	42.7508	35.3183	45.8769	30.024	74.967	32.7984	26.9925	36.4869	51.8951
	107	10.7	19.1527	41.163	50.4556	59.2778	63.6111	30.3111	37.4222	46.1	41.1519		37.7728	24.9964	18.4877	72.996	36.2791	39.7326	45.5903	53.3413	67.28	43.9841			47.48	40.8405	39.8201	43.1471	34.2462	42.1592	31.4805	73.6336	32.3704	26.6966	36.1348	52.1948
	108	10.8	17.6903	41.5148	51.3481	58.8667	63.6037	31.3741	37.9852	46.0222	40.0593		37.9851	25.3786	18.4743	70.88	36.2946	38.5581	46.309	54.7937	70.807	45.3651			46.8693	42.4826	41.8153	42.7177	33.7447	46.8979	29.7658	75.991	32.9465	27.5805	35.4532	51.7978
	109	10.9	18.129	41.3926	51.6556	58.3593	63.4815	30.5852	37.863	46.0222	39.6259		38.296	26.2446	19.179	69.395	37.6628	38.1512	48.2049	55.7222	71.047	46.6508			46.0187	44.1881	41.3453	41.9399	35.3093	43.4505	32.1381	78.045	34.7654	27.8764	36.1648	50.3258
	110	11	17.5699	41.0222	50.9333	58.9593	62.4259	30.2407	37.4556	46.0444	39.5333		39.5635	26.2917	21.2148	69.132	38.3837	37.938	51.7257	55.7738	73.633	45.4206			45.4213	45.9611	41.3381	41.2192	33.5195	46.9429	31.2042	75.5556	37.4815	28.4082	36.0637	49.7416
	111	11.1	16.4065	40.7185	50.0778	56.9852	60.763	29.8963	36.3148	46.4556	39.263		41.9103	26.7917	23.7517	65.43	38.7093	40.1977	55.8854	55.9524	81.407	47.0794			45.1227	47.7566	41.5372	40.7508	31.7027	54.8378	32.6486	69.3273	40.3498	28.2921	36.4382	48.7228
	112	11.2	16.3376	40.6667	49.6185	55.9778	59.4148	29.6407	35.3407	46.937	38.9519		43.9641	27.1033	25.7852	60.764	39.0349	40.9457	59.2674	56.0238	87.82	52.5317			44.8693	49.5337	38.7746	40.7267	32.3784	56.3874	34.6547	71.3063	42.3663	28.4831	35.1648	49.0262
	113	11.3	16.8624	40.3296	48.8926	55.6593	58.8185	29.4741	34.737	47.3259	39.163		45.991	26.7754	27.7964	59	40.2597	38.8721	61.6875	56.1071	93.04	52.4841			44.44	50.2188	36.53	40.952	31.958	53.8559	34.9369	71.2493	43.3868	27.9625	33.7303	48.7266
	114	11.4	16.4194	39.6519	47.7296	56.7074	58.5926	29.2	34.3222	47.6741	40.0111		49.0314	26.3931	29.264	54.19	41.7674	39.4961	62.8229	56.6905	100.54	58.7222			44.3147	49.6196	35.6619	41.6006	31.8829	59.8649	35.9009	71.2643	43.6708	29.3109	34.7378	47.1236
	115	11.5	16.3097	38.8481	46.9333	59.1074	58.6148	28.2111	34.2852	48.0074	41.163		49.8714	26.3732	30.8546	49.926	42.5581	38.4535	63.5312	57.5516	108.24	62.0873			44.1013	48.5174	33.9424	42.4985	31.5526	60.1982	37.6426	73.5225	42.5597	29.5506	35.3371	45.0974
	116	11.6	17.3398	37.9963	46.8593	61.0926	58.163	28.2926	34.7333	47.9815	41.8444		51.5635	26.6757	32.2573	47.43	42.0775	38.0891	62.7535	58.3016	116.433	65.2222			43.656	48.1943	33.2758	43.6937	30.3724	61.3423	36.2613	71.5796	40.93	29.7828	34.7341	43.2322
	117	11.7	18.3828	37.4519	46.563	61.4778	57.9815	29.1852	35.1259	47.4074	42.0481		53.5575	27.058	33.3065	47.116	42.0194	38.8798	63.4201	58.8968	125.853	69.5238			43.168	47.1513	33.1847	44.2372	31.1532	59.4114	33.967	76.1111	39.679	29.4082	32.764	43.1985
	118	11.8	19.6946	37.2444	45.9704	60.8407	58.4111	30.6407	35.7667	47.5	42.2741		56.4305	26.5344	34.1991	44.702	44.1744	39.2597	64.5833	58.6071	134.307	71.5714			42.816	44.6605	32.5036	44.0511	33.2432	59.3483	34.8619	78.7417	39.358	28.0225	31.015	43.618
	119	11.9	19.9871	37.2148	44.8963	61.3222	58.8741	30.8778	36.3481	47.9074	42.9222		59.9731	26.5725	33.877	42.957	44.2907	41.0078	65.3924	58.2302	143.187	73.7778			42.5573	43.2577	31.976	43.5946	32.6066	57.6186	31.5135	79.6577	39.1728	26.985	29.3408	43.8614
	120	12	20.3505	37.3963	43.0778	63.2111	58.4852	32.7519	36.5259	48.363	43.8444		63.5695	26.6467	34.8904	40.977	44.938	38.9496	67.1736	58.8889	148.307	74.6746			42.3253	43.4458	31.9976	43.1321	33.2793	59.9369	32.6607	81.3513	39.7901	26.6779	29.8539	43.809
	121	12.1	20.4366	37.6074	41.2333	64.7259	56.7704	32.7852	36.4	48.9407	43.9		66.8221	27.1268	35.3289	39.101	44.6822	38.562	67.9965	60.4524	153.727	75.2302			42.3307	43.2209	32.9137	43.006	36.5465	58.3994	31.5045	79.1832	40.428	25.3633	30.0524	42.5431
	122	12.2	21.2624	37.8407	39.737	65.1222	55.0296	33.5815	36.4	49.2	42.8926		69.6413	27.8025	34.8837	38.159	44.3295	40.6589	68.6215	62.1706	158.52	73.5635			42.1147	42.4049	33.789	43.2342	34.7027	60.1351	31.6547	73.7027	40.93	23.8315	30.4869	41.2659
	123	12.3	21.7419	38.0185	38.7111	65.6963	53.9778	33.1852	36.2333	49.0926	42.0185		71.9731	27.8696	34.4877	36.926	43.2791	40.9496	68.3715	63.4881	158.713	70.6984			41.5787	41.9162	34.0911	43.021	36.5345	61.6907	30.4625	73.2583	40.9383	24.7453	29.573	40.3558
	124	12.4	22.5398	38.1444	37.9222	65.2741	53.0778	35.863	35.9889	48.3111	40.8852		75.7848	27.8062	34.9955	36.45	44.5698	42.4109	68.0035	64.2341	154.72	70.0556			40.5547	41.5869	35.3094	42.991	38.5435	62.9489	26.5556	71.4384	40.2675	24.9963	29.0712	39.4944
	125	12.5	22.8774	38.2222	37.3815	65.4852	52.2296	35.6111	36.1148	47.337	39.7444		78.9895	26.9511	36.2237	37.733	45.9729	43.314	67.2118	64.6825	156.267	68.6111			39.3787	40.4499	34.7194	43.2973	40.2943	59.7147	27.8288	74.3513	39.0535	25.618	29.4532	38.7491
	126	12.6	24.1462	38.0593	37.3519	65.0222	51.6037	36.4667	36.1185	46.3333	39.2296		82.9208	27.8188	36	37.078	50.1512	44.0155	67.2917	63.7063	160.267	66.3968			38.4853	40.2659	35.0144	44.1381	43.4595	60.1652	29.6456	74.021	39.2469	26.2397	30.1648	38.0637
	127	12.7	24.5677	37.6444	37.4296	64.9407	51.3556	35.4741	35.8259	45.8852	39.3519		87.5396	27.0833	35.6465	35.849	52.7171	41.3566	67.2396	63.2817	159.18	62.5714			37.8347	40.1595	36	44.5165	40.8799	61.1742	31.1231	73.1712	39.535	26.5431	31.176	38.3708
	128	12.8	24.5914	37.3074	37.3185	65.2259	51.5889	34.9778	35.2593	46.5519	40.1259		89.8117	26.7808	36.4966	35.946	57.7713	41.7326	66.3924	64.0952	159.253	62.2143			37.216	39.6748	35.9688	44.4775	39.988	66.5586	37.1471	75.5586	39.7366	27.3071	30.7865	38.1311
	129	12.9	24.5591	36.8519	37.7037	66.0593	52.5556	36.4259	34.5259	47.7889	41.3407		90.7294	25.4891	38.2058	35.012	60.7054	41.1202	66.4028	65.8929	160.38	61.3651			37.0373	39.4479	34.729	44.6607	40.6967	65.955	34.985	78.051	40.1564	29.6554	30.1536	35.7416
	130	13	24.0753	36.3778	38.2741	66.263	53.0111	37.7815	34.1444	49.6111	42.0741		93.8057	25.8714	39.8881	34.798	62.7597	41.845	66.9201	68.627	162.493	64.4921			36.7147	39.4765	33.7146	45.039	40.3934	67.8348	40.5105	77.4504	40.7737	31.5094	29.4532	32.5543
	131	13.1	24.2323	36.3296	38.9667	66.6074	52.6815	37.737	33.8519	50.5741	41.5148		95.8685	26.0308	41.7539	36.031	61.7791	40.7364	67.5833	71.3333	163.24	66.4524			36.608	39.3415	33.3909	45.4264	39.8168	64.9249	40.952	73.8288	40.6379	30.4607	28.206	30.0412
	132	13.2	23.6882	36.6556	39.5667	64.4815	51.4148	39.9074	33.4778	50.5556	40.2111		96.8102	25.75	44.4072	35.477	62.2132	41.9457	68.1389	73.2738	164.48	65.8571			36.76	39.4744	32.8681	45.7508	38.1652	65.5075	43.7988	80.2432	40.0453	30.985	27.9213	29.2697
	133	13.3	23.2774	37.3111	40.1111	63.6111	50.3148	39.7852	33.1778	50.2259	39.6222		98.5889	25.6178	45.1633	35.88	64.4457	40.9574	68.7674	75.0119	165.293	65.7064			36.4507	39.5276	32.6571	46.4895	37.5045	67.003	44.4535	81.2162	40.4033	33.4419	28.4007	29.5169
	134	13.4	22.4839	37.9333	40.6519	61.5333	49.1926	40.6	32.9111	49.8926	39.7704		99.3094	24.8696	46.3087	35.589	62.8837	42.3062	69.934	75.2143	166.427	68.2936			35.896	38.5256	32.7674	47.1502	37.2162	65.7748	43.1081	85.6877	40.5844	34.5356	28.4307	30.0075
	135	13.5	21.7957	38.4222	41.6111	60.3593	47.7444	40.2222	32.763	49.5444	39.4519		100.783	24.9656	47.3289	37.411	63.7558	40.6163	71.1111	75.3373	167.153	68.3016			35.44	37.6196	33.0695	47.4805	35.1652	68.4054	41.5826	87.2913	40.6049	34.1648	27.7079	30.8427
	136	13.6	21.3591	38.8407	42.5333	58.5741	46.2111	39.1333	32.5185	48.6815	39.3926		101.818	24.8062	49.6175	37.833	64.0116	39.4729	71.1007	75.8175	167.353	67.5317			35.24	37.3129	33.3189	47.4955	33.8739	70.042	40.5916	84.4324	40.6831	34.7453	27.0337	30.5393
	137	13.7	21.4903	38.6556	43.4296	57.8519	45.1407	37.2556	32.0481	47.6556	39.363		103.441	25.6902	52.7092	38.698	62.7674	40.5039	70.8125	75.7936	166.907	66.2302			35.2267	36.8855	34.6787	47.3934	32.8228	70.1501	41	83.7988	40.4938	37.5206	27.0861	30.2472
	138	13.8	22.2473	38.3185	44.2741	57.7	44.837	36.6037	31.563	47.1444	39.5074		104.374	25.4692	55.9597	38.864	64.314	39.5659	71.7639	75.8175	165.633	60.3175			34.936	35.3333	34.717	46.8889	31.9219	72.5465	39.2943	78.8979	40.679	39.3071	27.5393	30.3745
	139	13.9	21.9505	37.963	44.9222	57.4444	45.4407	35.4148	31.5444	46.8259	39.9741		104.741	25.8986	58.9732	40.802	64.6202	40.3643	71.8438	77.1429	165.66	57.6825			34.48	33.9877	34.8585	46.3393	31.015	78.3694	43.9099	75.0571	41.5103	39.3371	27.5768	31.588
	140	14	21.7075	37.8333	45.0407	54.8222	46.5519	34.9185	31.837	46.8481	40.4148		105.57	27.0761	61.613	41.628	64.6395	41.5155	71.0451	78.8452	165.573	53.119			34.3173	33.5992	34.3381	45.8529	31.2282	78.2973	42.4565	75.0781	42.6667	40.7715	27.6966	32.7528
	141	14.1	21.8387	37.7444	45.2815	52.8963	47.0296	34.2963	31.9148	46.8407	41.0444		105.271	27.5815	63.5302	41.647	67.2016	41.1705	70.309	80.7421	164.393	51.8571			34.416	33.4888	33.3501	45.4685	31.3934	77.0721	46.5886	76.5676	43.4897	41.2584	26.3858	32.7416
	142	14.2	22.3634	37.6593	45.4296	52.7519	46.9037	33.3704	31.7333	46.3778	41		105.259	28.0417	66.4318	41.264	67.3798	43.1938	69.934	82.3333	162.547	48.3968			34.816	32.8712	32.8345	45.1141	32.1952	78.0571	45.1381	72.991	44.1728	40.4682	24.9813	31.4157
	143	14.3	22.8559	37.5074	45.6185	50.6889	45.5111	33.8296	31.1259	46.2222	40.9889		105.492	28.9402	69.2013	40.264	69.2597	44.6434	69.7326	83.3532	157.627	47.2222			35.2	32.6912	31.9544	44.9099	32.4024	84.6336	49.4234	70.9309	44.2798	40.9251	23.8801	31.1685
	144	14.4	23.2237	37.1222	45.9593	49.2593	43.9926	34.6556	30.2074	45.837	40.5259		105.36	30.096	72.4944	40.922	68.2442	45.0349	70.0382	84.9048	153.947	45.0714			35	32.9427	31.6331	44.952	32.3153	88.1171	52.2432	66.6216	44.2675	40.3783	23.6255	32.1273
	145	14.5	23.8452	37.1111	46.237	48.6519	42.8037	35.7111	29.5	45.6926	39.7704		104.15	31.625	76.2148	43.043	69.4612	47.0349	69.9722	86.1786	150.353	44.7381			34.672	33.8098	30.8921	45.039	33.4685	93.2793	50.8318	69.6817	43.749	39.7978	22.7416	34.4719
	146	14.6	23.5828	37.4	45.9963	48.437	41.9926	36.0148	28.9444	45.6481	39.263		102.356	32.3659	77.7181	45.585	68.8488	49.124	69.8785	87.1548	141.42	40.6905			34.36	34.3252	30.5252	44.7327	32.5165	94.4024	54.7538	77.2042	43.1193	40.1798	20.9438	36.0936
	147	14.7	23.6946	37.5333	45.5667	48.0556	41.8259	33.6704	28.5148	45.5185	38.9704		101.731	32.1884	78.5817	44.306	73.2791	51.8643	71.0243	87.619	130.433	40.5397			34.2587	34.1411	30.1511	43.7628	33.3453	99.8438	55.024	78.9339	42.1235	39.985	20.8652	36.0112
	148	14.8	24.9097	37.6037	45.0926	48.8926	42.5556	35.8074	28.5148	45.2778	38.7963		101.54	31.9982	81.1387	44.814	74.2946	55.4419	71.7326	88.381	118.633	38.2937			33.8907	33.8875	29.0935	42.7117	33.7087	101.225	55.9039	75.2853	40.7778	40.0674	20.3408	34.573
	149	14.9	25.3441	37.3556	45.037	47.2556	43.9778	35.4593	28.8815	44.7296	38.8963		102	32.5399	82.5123	46.764	74.062	57.6512	71.6389	89	104.113	35.0238			33.7467	34.3436	28.8561	41.4204	33.6757	100.36	58.6607	77.967	39.3704	40.1798	20.5281	33.9213
	150	15	25.9333	37.1111	44.9963	46.8778	45.6074	34.1889	29.5037	44.0259	38.3148		101.447	32.3043	82.6219	45.977	76.4651	61.124	72.1597	89.7936					34.1093	35.1166	28.3022	40.1201	32.9309	97.3814	56.1351	79.4204	37.7366	38.9925	20.5318	33.9925
	151	15.1	26.7075	36.7852	45.3444	47.5852	46.4111	34.8815	30.6778	43.4556	37.7556		97.9641	31.712	83.5526	46.043	80.9031	62.8527	72.5382	89.8571					34.848	34.9059	27.7002	38.9099	32.4505	97.3904	55.2042	74.8739	36.5391	37.6966	19.764	34.7753
	152	15.2	26.4108	36.1704	46.863	47.6185	46.5481	33.5074	31.2185	42.9741	37.363		95.4499	31.7283	83.6778	47.244	85.345	64.9147	72.4201	89.6349					35.3573	35.1063	26.6235	37.8018	32.5736	98.6697	56.0991	70.1892	35.8601	36.1086	18.6479	35.0824
	153	15.3	26.6495	35.6519	47.4667	46.2815	45.8333	36.0963	30.9926	42.663	37.0815		93.7698	30.6775	84.2975	48.26	85.5853	63.9419	72.7882	89.1151					35.576	35.4622	26.1655	36.8709	33.3393	99.1952	56.7688	70.3123	35.9918	34.5693	18.6479	35.573
	154	15.4	27.5914	35.2963	46.6556	47.0889	44.5148	36.8667	30.7407	42.6741	37.0667		91.3064	30.9457	84.8613	50.469	87.969	67.5698	72.9479	89.1468					35.7733	35.3497	25.9329	36.2072	32.1231	91.7958	54.6306	65.0871	36.8724	33.0112	18.5581	35.236
	155	15.5	27.6645	35.0074	45.6296	46.1963	42.8444	39.4333	30.4852	42.9519	37.3444		89.139	32.0199	85.3579	50.81	90.6628	70.9922	72.3194	89.5436					36.4613	34.8793	26.7866	35.7868	32.7177	87.4805	51.2643	63.5495	37.3416	31.3895	17.1536	33.7004
	156	15.6	28.9376	34.8778	44.8222	45.563	41.6926	37.8741	30.8074	43.3	37.5815		86.4993	31.2409	85.1678	48.248	92.3295	74.6085	71.1285	89.7222					37.5547	34.5133	26.6235	35.5315	34.015	84.4805	53.006	64.3754	36.7819	30.3521	16.7004	33.7191
	157	15.7	28.4946	34.9667	44.2296	47.2444	41.2852	40.0519	31.1741	43.2259	38.0778		84.3647	30.6304	84.3602	49	95.876	76.5659	70.5625	89.627					38.9973	34.4949	26.7962	35.2733	34.3423	80.976	54.8949	62.6036	35.2963	30.9363	16.5281	34.2472
	158	15.8	28.1054	35.2519	43.6185	48.5852	41.4407	38.8481	31.563	42.9037	38.0148		80.4155	31.1449	84.1096	49.775	96.0969	79.8643	70.5069	89.377					40.3973	33.0532	27.5228	34.7628	36.9459	76.8709	55.6697	61.5075	33.0905	31	16.8015	34.2285
	159	15.9	29.3806	35.5778	43.5296	48.1889	41.4593	40.4815	32.1556	42.5222	37.437		77.414	31.3098	83.0984	50.686	98.4961	86.6938	70.809	89.246					41.9707	31.4172	28.2086	34.0511	40.4114	75.4745	55.6787	65.051	30.7078	30.9026	16.397	33.5131
	160	16	29.1613	35.9222	43.1704	48.4222	41.863	40.2519	32.5741	41.963	36.8926		73.8206	30.904	82.2796	47.31	99.4302	91.0116	70.2118	89.0595					43.456	30.5685	29.4484	32.8709	40.979	70.7898	61.0601	64.7718	28.786	30.1648	16.0637	32.9513
	161	16.1	27.9054	36.3407	41.8778	48.1963	43.0556	40.5111	32.5222	41.5852	36.4741		70.6966	31.6649	81.9038	45.167	99.2791	92.3527	69.2014	88.8968					45.1813	28.8875	31.0168	31.6577	42.5375	69.976	57.5526	70.3093	27.4609	31.3109	16.0824	32.2959
	162	16.2	28.5011	36.4815	40.9148	49.137	44.1185	40.437	32.1	41.2407	36.3667		67.725	31.3533	81.6174	44.205	101.911	91.5581	67.3194	89.0675					46.0213	27.7014	32.3501	30.4925	43.4114	66.7237	63.1411	66.3814	27.1728	32.5955	15.0899	32.4569
	163	16.3	28.8796	36.7444	40.3444	47.7926	44.3259	41.837	32.1111	41.0407	35.663		63.725	31.2645	80.745	42.058	101.837	94.1705	66.2153	89.5833					46.7307	26.8139	32.8273	29.6336	45.6366	63.4384	62.9249	69.8559	26.9794	35.1011	15.3745	32.6442
	164	16.4	28.3118	37.0148	39.9926	46.0963	43.4074	41.9037	32.4963	40.7778	35.2704		59.2287	32.2337	79.5168	40.907	101.484	95.8488	65.2674	91.9087					47.0613	26.1738	34	28.8408	44.997	58.7357	62.8859	70.5796	27.1481	38.0262	15.2772	33.427
	165	16.5	28.4022	37.1741	39.3852	45.6704	42.6593	39.7667	32.8259	40.7185	35.5593		53.9641	31.7935	78.7338	40.512	102.329	96.5775	63.8507	94.0476					47.4453	26.2965	34.3573	28.3964	45.6847	52.1261	63.9219	74.5165	28.0453	40.0824	15.0637	32.7416
	166	16.6	27.7484	36.6667	38.6741	43.1222	42.2444	39.7963	33.1889	40.9593	35.8148		49.435	31.2373	78.0895	40.298	103.748	96.1744	62.3368	96.0556					48	26.7117	34.6619	27.8889	47.9129	51.3634	62.6607	83.2493	28.6667	40.7491	15.1798	31.764
	167	16.7	27.3441	35.837	38.6407	41.063	41.0296	40.463	33	41.2778	36.0037		45.8565	32.5725	78.1074	39.574	103.926	96.155	60.9688	98.0317					48.648	27.7628	34.211	27.4174	47.5586	49.7357	61.006	88.2252	29.4774	41.618	15.0637	30.6779
	168	16.8	26.6624	35.0741	38.8	40.1407	40.0333	40.963	33.3444	41.4926	36.3111		42.1764	33.1957	77.4743	38.07	103.702	96.1395	59.8993	98.8571					49.64	29.09	34.3381	27.1471	47.1411	50.6396	55.7357	90.8468	29.893	42.0562	14.9101	30.6779
	169	16.9	27	34.4926	38.8704	40.0259	39.9222	41.2444	34.2963	41.6444	37.1407		37.6323	32.6359	74.6913	37.64	103.488	96.969	58.1285	98.7302					50.4373	29.5031	34.6331	26.9279	48.5826	48.3243	54.4865	90.3634	30.0947	40.7041	14.809	30.0599
	170	17	27.114	34.0296	38.9074	40.7741	40.6556	40.2481	35.7185	41.1815	37.9889		32.8998	33.4185	72.6868	38.457	103.004	100.159	55.3229	97.9286					50.9253	30.0675	34.4604	26.5075	49.5676	38.2883	45.2673	94.979	29.8025	39.6779	15.2322	28.8689
	171	17.1	26.8258	33.6519	38.9926	40.7222	41.8074	40.1556	37.0593	40.4074	38.8296		27.7997	34.5072	71.3781	39.364	102.322	99.0853	52.7639	97.7381					51.5627	30.8753	33.8393	25.7327	49.012	36.994	38.3784	98.4354	28.9835	37.633	14.7828	28.3858
	172	17.2	25.7613	33.4185	39.3963	39.2111	43.2963	38.6407	38.3259	39.663	39.2407		24.2422	35.0942	69.0604	40.992	103.767	98.9225	50.1076	97.7659					51.984	30.9836	33.5108	24.997	47.6907			98.2583	28.2016	37.1723	14.1873	28.3146
	173	17.3	25.0989	33.3704	40.7185	38.963	43.4667	39.8037	39.1185	38.8333	39.4889		21.4589	37.1504	67.2394	42.07	103.031	99.3333	48.2639	97.881					52.392	31.3926	32.6283	24.5075	44.7237			94.4535	27.749	34.3184	13.5581	28.573
	174	17.4	25.4581	33.3778	42.3037	39.3852	42.2037	38.7111	39.737	38.3148	40.0667		19.2377	38.0362	65.2349	41.047	102.636	98.5116	46.0868	98.7976					52.2773	31.0941	32.9592	24.2583	43.0511			92.4414	27.8107	31.1161	13.4157	28.2584
	175	17.5	25.3613	33.6	42.9074	39.3852	40.6259	38.7778	40.2	38.0111	40.8407		16.1435	40	63.5347	38.632	100.713	99.6512	44.1111	99.9683					51.6347	30.3047	32.5851	24.0691	43.027			92.9339	28.4527	29.0974	12.9963	27.3071
	176	17.6	25.1312	33.8963	42.4037	39.7889	38.6852	39.6296	40.0815	37.6741	40.6481		12.5082	41.75	60.4586	38.38	101.422	99.7248	43.0243	100.635					51.1547	30.5215	31.7338	24.0631	42.3664			94.9069	29.3292	28.1498	12.8464	25.3933
	177	17.7	24.6495	34.3333	41.9037	40.6185	37.5593	39.8296	39.6926	37.4556	40.6444			43.1486	58.1051	38.876	101.403	99.8992	43.0972	99.9802					51.12	31.3804	30.9161	23.9249	41.3544			94.3484	30.1152	26.8315	12.8052	24.4419
	178	17.8	23.8495	34.7704	41.037	42.2185	37.4	39.7037	39.4556	37.2889	41.3037			42.4583	55.3557	40.054	100.267	98.9612	43.3681	98.0159					51.3387	31.1759	30.53	23.6216	40.6246			93.2342	30.7243	25.4045	13.1423	22.9513
	179	17.9	23.2344	35.1815	39.9778	43.4407	37.863	39.8222	39.4556	37	42.2333			43.3931	52.9843	38.275	99.3953	96.1899	42.3958	96.3175					51.512	30.0798	30.6475	23.1802	39.4685			90.9219	31.4115	25.6629	12.9513	22.2472
	180	18	23.5376	35.5148	39.0444	43.263	39.1333	40.8222	39.6778	36.6926	42.8111			42.7754	50.7718	38.202	98.0581	96.2791	41.9722	95.1349					50.4747	29.1472	30.6906	22.7688	38.3453			92.1742	32.3169	25.9363	12.6891	21.6442
	181	18.1	24.4581	35.3	37.9222	43.1185	41.4148	42.5481	40.263	36.6037	42.6111			43.2283	47.7673	40.868	96.6318	95.1163	41.2431	94.3571					48.744	28.9898	31.259	22.4715	37.4294			88.8889	33.4815	25.5655	12.6255	20.0674
	182	18.2	24.2022	35.1111	37.1593	42.4185	44.0037	41.1074	41.1741	36.1963	41.8889			43.5707	44.34	40.973	93.1783	94.624	40.7049	94.3611					47.3307	28.1554	31.2878	22.0901	36.5435			90.3123	34.3128
	183	18.3	23.3548	34.8667	35.937	42.0037	45.0444	41.2741	41.6778	35.2296	41.0111			43.6395	40.3825	41.368	92.4186	96.1977	40.434	94.8214					45.5413	27.2577	31.1679	21.7207	35.1982			92.1952	34.6831
	184	18.4	22.6817	34.4444	33.9704	42.4741	42.863	41.7074	42.1963	34.4259	39.7778			43.3659	36.9933	40.62	92.0814	97.0465	38.9965	95.4762					43.0293	27.1391	32.1775	21.5766	34.4054			92.6937	35.0864
	185	18.5	22.7204	34.237	32.4815	42.9296	40.9481	41.3037	42.4741	33.9148	38.8963			44.0236	34.3154	41.674	89.5581	98.7713	37.809	95.8968					39.7867	27.2802	32.2614	21.6486	33.5165			88.9129	35.3498
	186	18.6	23.0817	34.2333	31.5074	43.6963	39.5741	43.1259	42.6111	33.737	39.3111			45.9855	31.5615	41.054	86.7171	98.0698		96.1786					36.872	26.6933	33.4724	21.6517	31.4505			90.958	35.7366
	187	18.7	23.8065	34.3407	30.7481	43.0741	38.8519	43.3444	42.4926	33.5259	40.4889			47.5906	28.1611	42.562	85.4186	100.159		95.8056					34.232	25.5235	34.1966	21.7147	31.4264			86.4294	35.8807
	188	18.8	23.914	34.737	30.437	43.4778	38.7667	44.9037	42.3111	33.3333	41.5			49.1612	24.6197	43.422	80.7519	101.07		95.1071					31.792	25.2883	35.9448	21.5105	29.0571			89.3634	35.8313
	189	18.9	24.5505	35.4148	31.1889	43.5667	39.463	45	42.263	32.8852	42.3556			51.0797	20.8031	44.616	79.9651	97.5271		94.8254					29.672	24.8834	37.0576	21.042	26.2192			88.2192	35.9136
	190	19	24.0086	36.3778	32.0889	43.2963	40.7963	44.3074	42.5	32.1704	42.2296			53.1159	18.1409	43.678	77.4302	95.8992		94.4405					27.76	24.2454	36.1319	20.3393				89.6306	35.9259
	191	19.1	23.7828	37.3222	33.1111	42.9333	42.6148	43.4963	42.837	31.6778	41.8			54.6975	16.0582	44.643	73.9302	91.5969		93.9881					24.9333	23.4151	35.4436	19.5736				91.1952	36.0741
	192	19.2	22.4731	38.5778	33.9222	42.8111	43.8111	44.3593	43.1	31.6667	40.2815			57.0906		45.306	68.9729	79.876		93.9802					21.7973	22.9202	34.9233	18.982				89.2853	36.6337
	193	19.3	22.2172	40.0148	34.1926	43.5593	44.0222	42.9556	43.137	32.1815	38.763			56.8931		43.663	65.3256	55.7093		93.8373					18.1093	23.1084	35.3741	18.5796				86.018	37.0823
	194	19.4	20.729	41.4778	33.9296	43.5519	42.3963	40.5259	43.1185	32.5037	37.8444			58.0707		43.252	60.1899	41.7519		93.5278						23.4601	35.2734	18.3423				85.7177	37.4115
	195	19.5	19.7183	42.6778	33.7407	43.2926	40.2704	41.3259	42.7296	32.8815	37.6074			60.0417		43.725	55.1318	32.0736		92.7857						23.0961	34.4149	18.3453				85.1021	37.6955
	196	19.6	18.6538	42.9296	33.8741	42.6889	38.8407	41.2222	42.0148	33.2963	37.8815			59.712		44.802	51.1628	25.5388		91.8413						22.0327	33.6906	18.4114				86.3453	37.3498
	197	19.7	17.9763	42.9852	34.4407	42.9741	38.3926	39.563	40.9074	33.937	38.3			60.1467		45.372	48.3062	18.3876		91.4921						21.9734	33.4389	18.7117				85.5526	37.5103
	198	19.8	17.2258	43.1481	35.3963	41.4963	38.6852	39.5741	40.5333	34.837	38.0778			61.0453		47.829				90.8452						22.0409	33.4269	18.8619				87.2102	37.6831
	199	19.9	16.5806	43.4074	35.6148	41.2333	39.7778	39.6111	40.4815	35.4778	37.1926			60.2917		48.027				90.8968						22.2638	32.8585	18.4174				88.1111	37.856
	200	20	14.4602	43.7407	35.7481	40.5519	41.0481	38.7111	40.063	35.4556	36.2667			60.2627		49.888				91.5278						22.7669	32.5588					86.2763	38.2305
	201	20.1	11.9806	43.8667	36.3593	39.4111	42.1074	36.6926	39.7185	35.5148	35.5481			60.2844		49.415				91.6548						23.4949	32.6451					84.5826	38.2387
	202	20.2	11.129	43.8704	36.763	39.1704	43.263	37.8556	39.2222	35.8333	35.263			59.0616		50.632				91.0952						22.9121	31.9736					86.012	37.6008
	203	20.3	9.7118	44.0704	36.8926	39.1556	43.1481	37.9333	38.7519	36.4704	35.1741			58.7717		52.426				89.2341						22.82	30.9233					90.9099	37.0947
	204	20.4	7.2452	44.5815	37.1889	39.0926	42.4593	36.3148	38.4296	37.0185	35.5963			57.808		53.55				87.2222						22.9427	29.2182					87.027	36.6008
	205	20.5	4.9957	45.2593	36.9556	38.8593	40.7259	34.5815	38.1667	37.8037	36.2148			56.9257		51.089				85.8571						23.5746	26.9664					86.0541	36.8189
	206	20.6	3.6108	45.9148	36.8519	38.3333	39.7519	35.663	37.5037	38.7519	36.0963			56.7808		51.279				84.5079						23.9366	23.9353					85.2523	37.3992
	207	20.7		46.4815	36.9556	37.9259	39.5	36.1037	36.8556	39.0741	35.5667			56.7536		54.256				83.5079						23.6176	21.0384					84.1712	38.5185
	208	20.8		46.9	36.7963	36.7	40.0704	36.637	36.7037	39.7222	34.7556			55.4565		54.961				83.119						23.4458	19.4868					82.994	39.9547
	209	20.9		47.0778	37.6519	36.9074	40.5852	36.5222	37.6889	39.9704	34.4222			57.7826		57.109				83.3571						23.9243	17.3525					84.3033	40.7407
	210	21		47.0185	39.0704	37.0889	41.837	38.6074	38.5407	39.7407	34.3741			59.1304		55.109				83.6032						24.1084	16.3693					79.2523	41.037
	211	21.1		46.7926	40.137	37.7296	43.4296	39.1	38.6333	38.9481	34.7222			59.7917		54.236				83.119						23.5726	15.964					79.982	41.3992
	212	21.2		46.2778	40.6815	36.963	44.8444	39.163	37.7185	38.263	35.2222			59.3098		57.074				82.1905						22.7648	16.2566					76.1712	41.107
	213	21.3		45.7556	41.0519	36.5556	46.2333	41.3926	36.6519	38.0296	35.8296			59.7011		57.744				81.3135						22.501						72.3063	40.9465
	214	21.4		45.1444	41.3259	35.063	47.5444	41.7852	35.9296	38.1926	36.0963			58.2754		59.946				81.0159						22.4806						69.7898	39.9835
	215	21.5		44.5519	42.1037	35.8037	47.3963	41.363	35.4852	38.2704	36.0333			57.067		59.752				80.3135						21.9652						64.051	38.4321
	216	21.6		44.0333	42.5519	35.2037	46.1519	40.3519	35.2333	38.2519	35.8037			56.875		61.477				79.004						21.3497						63.2943	37.4486
	217	21.7		43.7259	43.0815	33.8704	45.0481	40.8222	35.563	38.0852	35.9074			56.8659		62.69				78.1151						20.7505						56.2823	36.7407
	218	21.8		43.4889	43.4519	34.0259	44.1815	40.7111	36.5185	38.0741	36.5222			57.6558		61.837				77.4365						20.4581						51.8348	36.0576
	219	21.9		43.3111	43.4111	34.3889	43.8593	42.2889	37.3741	37.9481	37.4889			58.096		62.911				76.6151						19.9325						50.958	35.7984
	220	22		43.0963	42.6852	33.7815	44.0667	43.4333	36.6519	37.5593	38.2259			58.3732		64.442				75.8056						19.5112						50.3213	36.0576
	221	22.1		43.037	42.0037	32.4667	44.5963	42.7037	35.8037	37.0444	38.3481			57.8261		65.837				75.0992						19.9468						46.7958	35.8272
	222	22.2		43.1074	41.763	31.9963	44.8259	42.0037	35.3	36.9963	37.9444			56.4511		67.364				74.0238						20.6237						44.991	35.3128
	223	22.3		43.4778	41.3037	31.5556	44.7815	41.0556	35.0185	37.2407	37.4926			56.6938		71.004				72.6786						21.1104						38.1351	35.0041
	224	22.4		43.8185	40.4815	31.7333	45.1333	43.3259	34.7852	37.563	36.5259			56.1341		69.55				71.0952						22.0225						33.1982	34.7243
	225	22.5		44.1667	39.0963	32.0074	45.1963	41.9111	34.4333	37.9556	35.8704			53.8859		70.981				68.8571						23.0368						30.3273	34.2058
	226	22.6		44.4074	38.2741	31.5889	43.8444	42.2296	33.5481	38.5926	35.6556			54.3569		74.942				66.2976						23.6667							33.2058
	227	22.7		44.2519	37.4407	31.5963	42.7519	42.4	32.7074	39.2852	36.0111			52.7011		76.589				63.3889						24.7464							31.7901
	228	22.8		43.4741	36.5593	31.2741	42.3778	40.737	32.0185	39.6815	36.6815			52.6812		75.581				60.6905						25.9509							30.6173
	229	22.9		42.7111	35.8852	30.4444	42.0926	40.163	30.9704	40.2	37.2222			51.6685		72.174				58.5						27.2372							29.8642
	230	23		41.9481	34.8296	30.4815	41.8222	41.6444	30.1593	40.6481	37.0593			50.962		74.508				58.1905						28.411							29.7243
	231	23.1		41.0148	34.0074	31.3481	41.6926	39.8111	29.6296	40.3111	36.1556			50.4728		73.597				58.4286						29.3804							30.1481
	232	23.2		40.2111	33.7481	31.4222	41.8185	40.7148	29.4926	40.0148	35.2852			46.1141		73.767										30.2106							30.7613
	233	23.3		39.6444	33.7296	30.3778	42.2037	40.4074	29.8074	39.8778	34.0667			43.3424		74.969										31.2249							32.4156
	234	23.4		39.2556	33.7444	30.0667	42.7037	39.7556	29.4963	40.0037	33.1074			39.2663		76.814										32.1247							34.0329
	235	23.5		38.9481	34.0296	29.5815	43.1185	39.3926	29.1037	40.2889	32.6667			36.1739		79.295										32.2761							35.1481
	236	23.6		38.8333	34.437	28.563	43.3296	40.3259	29.037	40.5704	32.7148			33.1884		82.775										31.7648							36.786
	237	23.7		38.8037	34.7593	27.8	42.5556	37.2556	29.3593	41.0815	33.2741			29.5616		83.291										32.2536							37.9547
	238	23.8		39.0407	34.7704	27.1037	41.9	37.8963	29.1667	42	33.8444			25.5091		87.302										33.0389							38.9136
	239	23.9		39.363	34.337	27.1815	41.2222	36.7815	29.0778	42.6926	33.9593			23.0725		90.43										33.6626							39.3868
	240	24		39.8889	34.3333	26.3741	40.5963	35.6185	29.0185	43.0852	33.5815			18.7373		92.147										33.1616							40.0329
	241	24.1		40.1222	34.2815	26.4889	40.1926	36.8519	28.9704	43.2037	32.8519			16.0344		90.984										32.9755							41.4815
	242	24.2		40.0444	33.8593	25.0259	39.7704	37.5704	28.9185	42.6111	32.0111			13.0797		91.798										33.5542							42.4444
	243	24.3		39.2593	33.1519	24.5852	39.5481	35.5259	28.3	42.5778	31.5741			11.4022		94.535										33.0205							42.321
	244	24.4		38.1444	32.7	24.3852	39.4926	34.3444	27.3222	42.6667	31.6852			9.567		95.764										32.5399							42.3539
	245	24.5		36.9704	32.5148	23.4852	39.8926	33.6407	26.5778	42.0148	32.2185			7.1975		93.837										32.5665							41.6955
	246	24.6		35.737	32.6074	22.2074	40.1407	32.5	26.137	41.5704	33.1704			6.0906		96.023										32.5501							40.9383
	247	24.7		34.8111	32.3815	22.7778	39.5667	29.8556	25.5519	41.4815	34.1481			4.5634		99.333										31.4254							40.3251
	248	24.8		34.1852	32.4259	22.1667	38.4519	28.7407	24.9444	42.0667	34.5222			2.8496		97.279										30.4192							39.1317
	249	24.9		33.6296	32.437	22.3222	37.3926	27.7481	24.4148	42.4222	34.3333			2.0054		99.167										29.8732							37.9012
	250	25		32.9519	32.4407	21.9037	36.8481	27.537	24.1519	42.6	33.3889					99.764										30.2843							36.5391
	251	25.1		32.4296	32.1852	22.8074	35.8852	24.9704	24.0481	43.1074	32.4667					100.833										29.8957							35.7819
	252	25.2		32.0704	32.1815	21.8444	35.2185	22.8481	23.6259	43.8852	32.2556					100.717										29.4969							34.9588
	253	25.3		31.7815	32.2037	20.6778	35.0667	18.4111	22.663	44.3852	32.4926					102.236										29.3579							33.7407
	254	25.4		31.7185	32.4741	18.9222	35.0519	15.863	21.5111	44.6222	33.237					102.702										28.9693							32.3745
	255	25.5		31.7222	32.8963	18.2111	35.4407	12.3222	20.6222	44.1778	34.2963					101.752										28							31.2016
	256	25.6		31.6444	33.3852	18.6556	35.837	8.8556	20.0148	43.4407	35.037					102.636										27.5726							30.1358
	257	25.7		31.5593	33.537	18.2778	35.6593		19.7963	42.137	34.9037					101.93										27.5951							28.7407
	258	25.8		31.4519	33.6815	17.3778	35.1519		19.4333	40.7741	33.9259					101.833										27.0102							27.5226
	259	25.9		31.3889	33.7963	15.7074	35.0111		19.2148	39.3	32.5852					104.643										26.2106							26.1728
	260	26		31.1963	34.2741	14.0037	35.1926		19.3778	37.6704	31.3556					105.128										25.7403							24.3457
	261	26.1		30.9926	34.7926	13.2852	35.5407		19.3148	36.2185	30.3185					104.442										25.3824							22.1934
	262	26.2		30.8963	35.3778		35.7185		18.9481	35.1778	29.6963					105.031										25.0798							19.5967
	263	26.3		30.3259	36.1037		36.1926		18.6037	34.5926	29.5963					102.806										24.4847							17.3169
	264	26.4		29.7852	36.6037		36.9111		18.2519	34.4037	29.8556					98.349										24.09							14.2716
	265	26.5		29.7222	36.9333		37.4519		17.7741	34.1222	29.9259					97.407										24.4581							11.3539
	266	26.6		29.8704	37.2333		37.163			33.2333	29.7704					96.124										24.9939
	267	26.7		30.2185	37.2481		37.0037			32.4667	28.7519					95.713										24.9816
	268	26.8		30.9444	37.3074		36.8593			31.6296	27.6259					94.329										24.5644
	269	26.9		32.1037	38.1185		36.8185			30.0778	26.5963					90.004										24.7648
	270	27		33.5444	38.6333		36.663			28.6926	25.9741					87.632										25.4806
	271	27.1		34.6407	38.5667		36.9815			27.8111	25.7778					83.686										25.9836
	272	27.2		35.6444	38.2815		37.6148			27.3667	25.8593					81.109										26.1104
	273	27.3		36.4889	37.3778		38.5111			27.2963	25.8889					79.938										26.1472
	274	27.4		37.1148	36.5111		39.437			27.5741	24.9556					75.167										26.0982
	275	27.5		37.5519	35.7148		39.9037			28.3259						70.163										25.3701
	276	27.6		37.7111	35.1815		39.8222			28.7778						64.291										25.3415
	277	27.7		37.9778	34.7222		39.1778			28.7481						58.434										25.4642
	278	27.8		37.9407	34.1778		38.5778			28.537						56.105										25.3701
	279	27.9		37.1185	33.1741		37.6148			27.937						50.698										24.9387
	280	28		36.3704	31.8222		36.7815			27.1815						49.244										24.6503
	281	28.1		35.6148	30.2222		36.8148			26.0926						44.527										24.4397
	282	28.2		35.0704	28.7889		37.2741			25.2963																24.8221
	283	28.3		34.5926			37.6296			25.0667																25
	284	28.4		34.2667			38.4815			25.5074																24.6687
	285	28.5		34.1407			39.2111			26.3																24.501
	286	28.6		34.0852			38.9778			27.1815																24.0532
	287	28.7		33.9704			38.137			27.863																23.7771
	288	28.8		33.7519			37.2222			28.3852																24.3947
	289	28.9		33.3741			36.563			28.3963																24.6319
	290	29		32.9444			36.2148			28.063																24.8384
	291	29.1		32.3111			36.2074			27.2593																24.5337
	292	29.2		31.3852			36.1778			26.1852																24.1247
	293	29.3		30.2407			36.4148			25.2963																24.364
	294	29.4		29.2481			37.1593			24.7222																24.7362
	295	29.5		28.4259			38.0704			24.537																25.1534
	296	29.6		27.8444			38.4667			24.5519																24.5644
	297	29.7		27.6259			37.8074			24.4778																24.364
	298	29.8		27.7667			36.7037			24.6926																23.6933
	299	29.9		28.1037			35.6222			24.9296																22.4479
	300	30		28.6037			34.7222			25.1741																21.7137
	301	30.1		28.863			34.5222			25.3185																21.4928
	302	30.2		28.9481			34.8593			25.2741																20.9652
	303	30.3		28.7852			35.4593			24.7852
	304	30.4		28.3259			36.3667			24.0296
	305	30.5		27.6815			37.6074			23.6074
	306	30.6		26.8556			38.6852			23.537
	307	30.7		25.9259			38.463			23.9444
	308	30.8		25.1481			37.8296			24.4259
	309	30.9		24.5778			37.363			24.8481
	310	31		24.2778			37.1296			25.4037
	311	31.1		24.3			37.6481			26.1259
	312	31.2		24.5148			38.6296			25.8222
	313	31.3					39.4259			24.9407
	314	31.4					39.7852			23.5852
	315	31.5					39.5296			22.4074
	316	31.6					39.2			21.5815
	317	31.7					38.5889			21.1222
	318	31.8					38.4148			21.0259
	319	31.9					38.3222			21.0593
	320	32					38.5481			21.0148
	321	32.1					39.1889			20.7296
	322	32.2					39.5963			20.5111
	323	32.3					39.737			20.0889
	324	32.4					40.0185			18.8741
	325	32.5					39.4852			17.7111
	326	32.6					38.4519			16.5667
	327	32.7					37.6593			15.6148
	328	32.8					37.3296			14.8519
	329	32.9					37.0074			14.2556
	330	33					36.8185			14.0481
	331	33.1					36.6296			13.9481
	332	33.2					36.3741			13.9667
	333	33.3					36.3556
	334	33.4					36.2222
	335	33.5					35.5111
	336	33.6					34.8222
	337	33.7					34.1111
	338	33.8					33.2481
	339	33.9					31.963
	340	34					29.9815
	341	34.1					27.4444
	342	34.2					24.9815
	343	34.3					22.2889
	344	34.4					19.4148

## Sheet: Fig. 1g
	Distance between RNA foci in 8-, early and late 16-cell stage embryos
	Distance (mm)
	8-cell stage							Early 16-cell stage											Late 16-cell stage
	Cell 1		Cell 2		Cell 3			Cell 1		Cell 2		Cell 3		Cell 4		Cell 5			Cell 1		Cell 2		Cell 3		Cell 4		Inner Cell 1	Inner Cell 2	Inner Cell 3
	Contact-free	Cell-contact	Contact-free	Cell-contact	Contact-free	Cell-contact		Apical	Basal	Apical	Basal	Apical	Basal	Apical	Basal	Apical	Basal		Apical	Basal	Apical	Basal	Apical	Basal	Apical	Basal	Inner	Inner	Inner
	3.3	3.89	2.15	3.74	2.4	6.71		3.35	1.8	6.64	1.92	1.62	2.16	3.26	3.38	2.11	2.58		8.3	3.69	3.39	1.83	4.3	1.08	4.02	1.78	2.87	3.82	1.17
	2.23	6.44	2.35	5.35	4.27	5.91		4.79	5.63	2.08	4.78	1.69	1.57	3.16	4.13	4.85	4.1		2.75	2.28	4.85	1.61	3.82	2.18	2.2	0.79	1.69	1.65	4.24
	4.89	3.68	4.32	4.55	3.56	3.97		2.32	2.83	6.9	2.7	6.43	2.41	3.87	1.66	2.82	1.92		4.06	0.92	2.29	2.37	3.3	2.36	3.39	1.79	2.03	3.87	2.24
	2.96	3.46	5.66	5.52	3.41	3.27		1.8	1.65	3.75	1.96	1.31	3.8	6.8	2.05	5.83	1.27		3.35	3.54	2.49	1.35	5.79	3.12	10.26	1.31	2.94	2.1	6.49
	1.24	2.94	8.35	2.94	3.49	6.29		2.43	5.29	5.07	2.72	2.92	2.79	3.96	1.24	5.13	4.82		3.11	2.28	2.89	3.42	2.09	2.47	1.84	2.91	2.44	5.1	6.25
	1.4	1.72	6.42	2.24	3.78	5.71		1.81	3.5	2.22	2.41	2.44	1.7	2.06	2.33	4.4	2.37		4.17	3.6	5.7	1.32	2.62	1.36	5.39	1.05	2.08	1.5	2.44
	1.67	3.57	5.76	3.38	2.3	4.91		9.13	2.27	2.77	4.83	3.5	2.37	0.88	4.88	4.45	3.28		7.15	2.26	3.63	3.3	2.05	0.87	6.34	2.01	2.26	5.73	3.69
	4	11.71	5.2	2.26	3.58	2.31		1.92	4.33	2.38	3.44	6.4	1.7	1.99	3.6	4.9	1.58		6.32	2.93	1.8	3.45	2.31	1.76	3.44	1.5	2.38	1.49	1.91
	5.28	4.35	6.29	3.98	3.63	9.07		1.42	3.4	2	7.4	7.22	2.11	4.48	4.72	7.23	2.73		4.11	1.24	2.9	4.11	4.79	0.96	5.57	1.15	2.56	1.62	12.65
	3.29	1.93	4.47	2.36	2.51	9.79		3.14	2.22	3.41	2	3.13	3.04	1.77	2.4	3.28	9.42		6.65	1.35	2.64	2.56	3.91	2.14	2.9	1.21	3.59	8.98	8.9
	3.89	2.64	7.67	5.48	2.47	2.92		4.4	3.44	1.81	4.67	5.4	2.87	2.61	3.05	5.36	2.07		5.95	3.41	1.84	4.11	4.02	1.09	8.83	0.93	2.21	2.4	10
	2.52	3.45	1.88	7.61	5.37	2.96		2.22	1.85	2.84	2.14	2.2	3.53	1.81	1.21	5.21	3.18		5.03	1.46	2.09	2.52	5.83	1.84	4.48	0.86	1.84	1.1	2.32
	2.34	2.04	1.73	2.66	4.87	4.72		1.9	2.74	3.45	2.98	1.2	1.7	9.24	1.81	4.22	5.65		6.72	2.09	1.82	3.92	5.14	1.88	8.03	0.73	2.5	4.1	4.24
	2.59	3.66	4.31	2.42	3.15	1.6		3.55	2.42	2.11	3.41	4.72	4.56	3	2.41		4.79		2.58	3.48	3.98	4.14	4.86	1.89	7.49	1	3	2.01	4.35
	1.49	2.69	3.83	4.34	4.97	2.38		1.42	2.94	1.03	4.5	3	1.63	1.9	3.2		6.62		1.93	2.31	1.98	6.14	4.95	1.34	5.27	0.65	1.64	3.1	2.73
	4.88	8.45	1.64	5.75	3.5	2.95		1.82	1.14	2.38	3.06	2.26	5.67	1.75	2.5		4.2		2.64	5.52	3.2	3.25	2.76	1.12	3.28	0.55	4.93	3.6	4.7
	2.02	3.22	4.02	5.18	3.02	4.78		4.29	2.84	2.48	6.7			2	2.83		4.21		4.09	1.8	6.36	1.38	2.24	1.27	7.06	1.3	1.59	1.48	2.66
	4.11	6.72	6.07	2.87	2.57	2.44		3.33	2.5	5.71	2			1.11	2.93		3.19		2.8	2.79	1.87	3.19	6.32	1.33	3.04	1.5	1.73	4.6	2.53
	4.52	4.03	1.66	3.07	3.64	3.14		3.811	2.68	1.78	7.39			3.11	2.6		1.74		3.9	1.99	3.29	4.55	3.41	1.86	4.45	1.93	1.95	2.52	2.15
	2.26	2.07	1.86	3.99	4.48	3.69		3.1	1.71	3.5	2			2.45	3.5		1.24		2.13	3.17	1.44	1.95	2.43	3.71		1.64	3.76	3.06	6.27
	1.77	2	8.84	3.14	6.02	1.62		1.77	2.16	1.31	1.93			1.45	4.3		2.28		4.31	2.09	5.15	1.75	3.24	1.27		1.25	2.02	4.36	2.47
	2.99	3.11	9.83	1.9	5.64	2.55		3.61	4.1					3.31	5.36		3.26		1.46	2.3	3.31	1.71	2.33	1.88		1.14	2.26	1.68	1.6
	5.95	4.03	2.94	2.9	4.54	3.5		6.1	2.07					1.09	3.02		1.8		4.62	2.6	1.94	4.08	2.21	1.79		1.29	2.99	3.22	1.95
	2.78	1.98	2.93	4.05	3.15	4.05		2.73	2.8								1.7		2.95	2.25	2.45	2.28	3.2	0.94		1.44	3.91	3.53	8.03
	3.31	2.89	4.5	2.65	3.56	3.18		4.5	3.52								2.1		1.5	2.39	4.71	1.99		1.32		1.15	3.56	3.4	3.62
	1.77	4.2	4.21	3.71	4.89	4.45		3.87	2.37								1.86		3	3.53	5.12	2.11		3.66		1.57	5.35	2.31	2.21
	2.65	1.8	3.61	2.37	5.57	2.03		2.79	2								1.7		3.07	2.79	2.62	1.79		1.58		2.12	3.3	2.44	1.86
	4.04	2.47	4.8	4.2	2.44	3.5		4.36	4.25								1.2		4.58	2.3	10.39	1.9		3.71		2.07	1.96	4.66	2.79
	2.32	3.68	1.26	3.34	5.16	2.8		1.48	3.87										1.55	3.59	9.34	3.24		1.97		1.35	2.31	2.38	4.29
	3.62	7.11	8.5	2.47	2.98	3.52		3.84	2.75										2.03	2.27	4.63	2.29		1.3		2.09	1.95	2.77	6.64
	3.44	5.03	3.71	3.57	5.46	5.88		6.7	4.98										3.61	1.86	9.89	1.29		2.24		1.91	3.09	2.03	3.83
	1.74	4.79	3.48	4.57	3.72	3.14													3.78	1.92	7.4	1.24		3.26		1.84	2.4	1.24	3.52
	1.72	7.71	3.85	5.55															2.69	4.85	2.63	0.85		1.57		2.07	3.11	2.12	2.07
	2.53	8.27	4.37	5.02															2.7	1.88		1.14		1.44		1.82	2.83	3.17	1.63
	2.33	5.97	8.12	4.28															4.22	3.02		2.65		1.47		0.97	3.86	3.17	3.45
	2.36	1.07	2.5	3.21															3.05	4.25		2.05		0.77		1.02	3.07	2.18	3.66
	4.31	5.75	2.16	3.94															2.95	1.34		0.73		1.37		1.77	6.52	2.31	2.38
	2.12	4.23	3.1	2.03															2.72	3.56		2.2		1.56		3.06	1.7	2.58	2.47
	6.94	3.07																		4.21		0.98				1.83	2.26	4.12	3.53
	3.56	5.29																		1.36		0.8				1.34	7.58	4.75	1.5
	2.11	3.59																		1.54		0.9				2.95	5.73	1.49	4.44
	2.2	11.65																				1.91				1.83	2.19	1.75	5.89
	4.39	3.13																				2.37				1.58	4.84	3.74	3.9
																						3.14				1.28	2.8	1.81	6.12
																						2.66				1.26	2.76	2.48	3.26
																										1.03	2.17	3.99	2.86
																										1.15	2.25	1.75	7.32
																										0.8	2.2	2.55	5.26
																										1.2	2.23	3.8	4.47
																										0.89	2.6	2.6	4.11
																										1.06	2.42	2.59	4.05
																										0.66	4.7	1.73	8.61
																										0.73	2.52	2.46	4.97
																										0.78	2.74	1.95	1.59
																										1.78	4.88	4.86	3.55
																										2.32	5.4	3.39	3.64
																										0.72	5.09	2.99	5.21
																										0.55	6.12	1.78	10.39
																										0.92	3.34	2.29	4.11
																										1.42	1.62	2.34	3.38
																											2.5	6.32	5.57
																											2.77	2.28	1.73
																											2.1	2.73	2.9
																											4.59	2.94	3.42
																											3.78	2.69	3.5
																											2.13	3.95	8.5
																											5.84	2.49	2.47
																											2.6	2	7.41
																											2.36	1.48
																											1.91	6.68
																											7.14	2.28
																											10.38	2.42
																											3.28	1.84
																											9.39	2.16
																											1.37
																											3.67
																											7.71
																											9.28
																											1.87

## Sheet: Fig. 1h
	Distance between RNA foci in 8-, early and late 16-cell stage embryos
		RNA mean fluorescence intensity (arb. units)
		a-b				c-d
Distance (mm) apical to basal	Distance (mm) apical to basal	Cell 1	Cell 2	Cell 3		Cell 1	Cell 2	Cell 3
0	0	9.4033	20.2949	5.0592		20.145	6.4899	0.04
1	0.1	9.0823	20.6474	6.352		21.8601	7.3788	2.34
2	0.2	11.8724	23.8013	8.3645		24.2926	9.0606	5.09
3	0.3	11.2716	28.6731	11.433		24.1832	12.0859	8.0433
4	0.4	12.8889	32.2949	11.9252		24.0712	14.0303	9.7367
5	0.5	15.4198	37.1154	14.1838		23.7786	14.7071	14.11
6	0.6	17.1975	39.6026	16.3333		23.3639	14.6061	16.6633
7	0.7	19.6626	42.8397	18.7103		25.4707	15.4697	19.0867
8	0.8	24.3251	44.9423	18.6729		28.2137	16.3131	21.6733
9	0.9	25.6996	45.9808	19.6137		28.3562	16.2071	23.7633
10	1	28.1276	47.1218	19.9159		28.7888	15.8535	24.61
11	1.1	31.8765	44.3974	19.919		27.8346	18.8182	25.9367
12	1.2	34.2181	42.9487	21.0685		28.285	23.4697	25.23
13	1.3	36.5761	42.6731	21.4548		29.5954	28.5556	28.8133
14	1.4	37.1481	44.1474	22.6822		30.4148	30.0303	26.3167
15	1.5	38.0329	42.3205	25.0312		31.4504	32.4646	27.08
16	1.6	37.716	43.7115	27.3271		32.2494	34.4192	26.37
17	1.7	37.9383	46.7949	29.6573		30.7812	35.3333	26.56
18	1.8	35.2798	44.1795	30.4455		31.7761	33.3232	27.8767
19	1.9	34.6461	41.6603	31.053		32.0662	29.9293	30.5033
20	2	32.9835	39.3974	30.9097		33.6565	29.4091	31.65
21	2.1	31.0658	33.5833	32.243		34.7176	30.4646	33.8033
22	2.2	28.535	32.0577	32.2648		36.3766	35.0404	33.7333
23	2.3	26.823	27.3654	32.1153		38.5216	41.0253	33.86
24	2.4	25.7778	28.9231	32.5732		40.687	41.7071	32.9033
25	2.5	25.8148	28.8718	32.4019		41.6285	46.1263	33.7433
26	2.6	26.2099	27.2821	32.0187		42.7837	47.2424	34.2733
27	2.7	28.2181	29.9679	32.838		41.8321	52.4949	33.77
28	2.8	31	32.5769	32.9221		41.8041	55.3283	33.0133
29	2.9	33.1193	34.0256	32.0436		43.8193	53.4798	34.2333
30	3	35.3251	35.2628	34.0966		43.2952	54.4141	36.86
31	3.1	35.8066	38.3077	34.1745		42.6463	50.5909	36.8267
32	3.2	33.6296	43.1987	35.6542		45.827	53.596	36.4367
33	3.3	33.535	43.109	39.4112		47.2952	54.9798	34
34	3.4	32.0823	45.9487	38.8442		48.5954	52.4293	31.4567
35	3.5	32.2963	50.9103	39.053		50.8346	51.7929	31.5167
36	3.6	30.4897	57.5577	35.866		50.1679	55.6919	34.2233
37	3.7	30.7037	59.4936	34.028		49.0509	52.0253	37.58
38	3.8	33.6008	65.0641	33.9533		47.7735	55.1667	37.8133
39	3.9	34.3786	65.75	31.9003		49.7252	56.5404	37.2933
40	4	34.6132	65.8974	33.4019		48.8295	55.9141	37.03
41	4.1	37.6008	65.1923	33.2804		47.3053	60.9343	38.3633
42	4.2	38.5514	66.9038	33.9283		48.6896	62.5758	37.46
43	4.3	40.1934	73.4744	34.6698		48.3995	56.4091	35.14
44	4.4	42.6584	81.3077	34.2741		49.3715	54.2677	34.1633
45	4.5	42.9012	86.9038	32.5919		48.7786	52.3636	36.34
46	4.6	45.8848	88.2564	33.0935		48.9008	51.1263	35.1133
47	4.7	44.2181	89.859	33.215		47.1883	47.5758	34.9767
48	4.8	47.2305	89.7372	34.2025		47.2646	47.2475	34.0533
49	4.9	45.0329	85.6346	36.1464		47.1781	44.7828	33.7567
50	5	45.465	82.9551	36.0467		45.2901	42.3283	34.9167
51	5.1	45.3786	83.8205	38.5016		45.0051	40.6414	35.68
52	5.2	46.1029	84.1603	39.8754		44.626	38.7172	34.79
53	5.3	46.0988	80.7564	43.5763		44.7939	41.2727	38.2467
54	5.4	47.0988	78.5064	45.1558		43.173	41.601	39.8667
55	5.5	45.3992	77.5256	45.4206		40.7557	42.0303	38.8433
56	5.6	47.9465	72.4872	44.8037		43	42.6162	37.9467
57	5.7	47.2099	70.8013	48.4579		43.0789	40.6869	37.25
58	5.8	49.9753	69.6731	47.9595		42.7557	39.3131	37.36
59	5.9	47.2222	64	50.6729		44.5038	37.4091	39.7933
60	6	47.572	58.5385	52.2305		43.8448	39.1061	38.0333
61	6.1	48.0864	53.2756	54.6075		44.5547	36.2727	39.6833
62	6.2	47.8395	49.2115	54.6106		41.7481	36.9394	38.09
63	6.3	46.4033	49.1346	58.1651		43.7837	35.7424	39.2833
64	6.4	45.9053	47.2628	57.9844		42.5369	33.9747	41.2033
65	6.5	42.8889	47.9551	56.2305		42.9008	32.7475	41.9767
66	6.6	42.3745	51.0449	55.2336		42.888	35.9343	44.4033
67	6.7	41.0412	54.8205	59.134		43.2239	34.3232	46.2067
68	6.8	38.144	49.7564	57.162		43.7532	32.6667	47.7833
69	6.9	37.2387	50.4359	59.5639		44.6768	33.4141	48.3767
70	7	37.9053	50.8718	60.1651		44.112	34.5859	49.0067
71	7.1	39.4609	50.2628	56.0561		44.1399	32.8384	50.8933
72	7.2	38.7449	49.8974	52.5576		46.1272	33.7475	52.3667
73	7.3	39.2551	52.6218	52.7632		48.6921	33.4949	53.3533
74	7.4	36.7613	53.2244	52.053		50.2188	36.9444	52.38
75	7.5	39.2428	54.2564	50.5327		52.3181	35.5606	52.4633
76	7.6	40.0617	55.1667	48.8162		50.5929	38.6111	54.6267
77	7.7	42.107	58.8013	50.1402		49.2595	35.7374	53.6633
78	7.8	45.177	58.6026	50.1464		47.4682	34.1768	53.8267
79	7.9	47.5967	58.2179	49.2399		44.1298	38.0657	53.8067
80	8	47.3086	58.1218	51.6075		43.7863	35.9747	53.0233
81	8.1	51.3004	56.6731	48.9907		42.6997	36.697	54.4867
82	8.2	53.3786	57.5	48.324		40.7481	38.8182	52.68
83	8.3	55.107	54.6154	49.5576		39.1145	40.7879	48.9767
84	8.4	56.4568	55.7436	49.2835		37.9364	44.7576	48.57
85	8.5	59.3457	55.7244	51.9252		36.8982	47.9798	46.95
86	8.6	59.1276	53.641	52.7726		37.8066	45.2525	46.1133
87	8.7	60.6337	52.0385	54.0561		37.3155	43.8788	47.7833
88	8.8	58.177	50.391	56.6417		37.285	44.0859	49.6833
89	8.9	58.6296	48.8846	53.9439		37.4046	46.202	47.7633
90	9	56.8313	51.7564	54.1589		35.8957	43.298	46.0233
91	9.1	54.5967	45.7628	51.2866		36.2723	41.2525	46.3233
92	9.2	51.5226	45.5833	51.1807		35.3384	43.1313	46.26
93	9.3	48.9342	45.4423	47.6137		34.9466	43.8535	47.3533
94	9.4	47.5556	45.6026	46.1963		37.1272	39.0303	49.5833
95	9.5	49.0247	46.2564	45.6012		37.3053	40.5455	53.2967
96	9.6	50.9588	48.1603	44.3956		36.7481	41.2778	52.0067
97	9.7	53.1728	47.2372	43.8567		37.5954	39.3333	50.61
98	9.8	57.144	48.9679	45.8972		37.1349	39.9091	48.6067
99	9.9	55.8025	48.9936	46.2461		39.9211	37.9747	46.5
100	10	60.321	50.6474	45.7445		40.3842	38.1616	44.0367
101	10.1	60.5226	49.0385	46.9782		41.1552	40.0909	43.7133
102	10.2	62.5391	48.1923	46.8723		43.631	39.6869	44.99
103	10.3	59.9794	50.7628	45.2368		45.2621	39.4848	45.5933
104	10.4	60.5679	46.9038	42.6199		45.6921	39.803	47.5533
105	10.5	59.1934	50.0192	40.3084		45.7608	40.9141	45.53
106	10.6	55.6584	47.5064	40.5389		45.5471	43.3838	48.6933
107	10.7	57.5802	49.9615	40.0343		48.1578	47.1313	50.2067
108	10.8	52.9588	42.641	38.8692		47.4885	51.9646	50.6967
109	10.9	51.6091	41.6474	38.4798		46.7379	54.2828	50.8
110	11	51.8519	39.0385	38.8349		48.2112	57.101	50.3867
111	11.1	44.963	37.8269	39.8318		50.0076	56.6465	52.2533
112	11.2	43.1111	35.1026	37.7227		50.6718	56.6313	52.26
113	11.3	40.3045	34.25	38.8411		51.5776	59.3131	54.4567
114	11.4	40.0741	32.8846	40.1589		50.7455	57.6717	55.5067
115	11.5	36.9506	33.0321	41.6978		50.8321	59.6818	57.64
116	11.6	36.3951	34.6282	43.7819		51.4453	61.8131	54.83
117	11.7	38.3745	37.0385	44.757		50.8728	66.4091	55.86
118	11.8	38.1317	36.891	44.4299		49.3461	69.4798	53.5033
119	11.9	38.2016	37.4038	44.2243		50.6005	69.3485	54.64
120	12	41.8971	39.0513	47.6916		49.9313	69.3485	51
121	12.1	42.4156	44.9359	48.3863		50.3104	71.1869	50.7567
122	12.2	45.8971	48.1346	48.5016		50.659	70.3081	48.28
123	12.3	48.535	46.8205	48.3894		50.6514	68.596	49.8033
124	12.4	50.9218	47.2244	51.9907		46.9389	73.0455	50.9133
125	12.5	48.4115	48.4231	55		47.8015	74.3232	53.0967
126	12.6	46.5597	49.109	55.6854		45.8143	71.9697	51.78
127	12.7	44.1852	50.4359	53.4361		46.9593	75.298	49.2867
128	12.8	44.5885	51.3462	51.0312		45.6997	80.6768	48.8867
129	12.9	42.2099	49.5192	49.7227		45.855	83.2525	48.32
130	13	40.9588	51.7692	45.6449		41.8524	82.2475	45.87
131	13.1	38.0947	48.8205	44.3146		41.5929	83.2626	44.4667
132	13.2	37.5309	49.4872	45.6012		40.9542	83.3333	44.28
133	13.3	35.8971	49.3974	45.0561		41.5165	81.4091	45.8067
134	13.4	34.3786	47.5064	41.7227		40.458	80.5404	46.5267
135	13.5	34.572	46.6795	37.3956		38.8143	78.096	43.3133
136	13.6	33.5062	46.4295	34.9595		36.0102	78.9091	43.2
137	13.7	33.4444	48.5321	31.8162		35.7481	77.0253	42.0633
138	13.8	33.4938	48.1282	27.729		35.7812	70.7828	40.1333
139	13.9	31.2387	51.3333	25.7072		35.0127	68.1313	39.7767
140	14	30.2922	51.5321	23.2087		37.0941	59.702	37.9833
141	14.1	30.3374	49.5705	20.1838		39.173	58.0758	39.6
142	14.2	30.3745	47.8141	17.6573		38.9847	55.096	41.6533
143	14.3	29.6008	46.1603			40.8728	54.2576	41.7233
144	14.4	29.2634	46.9423			41.9593	53.0404	39.9733
145	14.5	29.9753	49.1987			43.1399	52.2576	44.04
146	14.6	29.9712	48.359			43.1832	50.899	42.6433
147	14.7	30.3416	47.0192			45.5115	47.8283	42.8667
148	14.8	33.1317	42.9679			48.0407	50.3485	38.8567
149	14.9	32.7984	41.3013			47.6667	56.1566	38.5767
150	15	34.963	40.7949			48.2417	59.6162	35.83
151	15.1	36.7654	41.9038			50.4402	58.8737	33.8333
152	15.2	38.214	41.5577			52.8321	60.3333	31.7533
153	15.3	39.7243	41.6987			53.4733	59.3737	32.2667
154	15.4	41.0123	44.0641			54.2417	54.4697	32.8667
155	15.5	42.2551	41.0577			55.4351	49.9091	29.66
156	15.6	43.1646	45.641			54.5954	46.4899
157	15.7	45.1975	46.0256			52.6412	52.2071
158	15.8	44.5144	43.5			52.7684	48.8232
159	15.9	44.5926	40.6346			51.2468	49.2475
160	16	45.749	40.3397			51.2519	50.5152
161	16.1	46.9259	36.5513			51.028	51.5202
162	16.2	44.9424	30.2115			47.4453	52.0556
163	16.3	41.7695	28.4615			44.4377	56.1768
164	16.4	40.1811	27.391			42.8906	56.5455
165	16.5	40.1276	24.3077			42.8015	54.0859
166	16.6	40.4444	24.0833			40.3639	54.2121
167	16.7	40.6667	23.8462			42.1196	47.0909
168	16.8	40.6708	20.9487			42.8728	44.2374
169	16.9	41.6461	20.1859			40.8397	38.6364
170	17	41.9383	19.3269			38.4427	34.7222
171	17.1	41.2469	17.391			36.1425	32.9394
172	17.2	40.4897	15.8205			34.7812	37.6667
173	17.3	40.7078				31.6183	39.9091
174	17.4	40.5597				28.8626	39.8081
175	17.5	43.5926				26.1908	37.2626
176	17.6	46.2963				23.4656	36.5354
177	17.7	47.2922				21.1247	40.8384
178	17.8	51.5885				21.0941	43.1869
179	17.9	51.7284				20.4529	42.7576
180	18	50.6461					41.6414
181	18.1	51.0082					44.7121
182	18.2	49.1235					44.6111
183	18.3	48.2469					47.7273
184	18.4	48.6337					48.1667
185	18.5	49.1564					45.0606
186	18.6	51.823					44
187	18.7	51.4774					43.904
188	18.8	53.1687					42.8434
198	19.8	58.9218					38.4697
199	19.9	57.6502					35.8535
200	20	58.6091					32.0455
201	20.1	61.0494					30.6111
202	20.2	61.2263					31.8434
203	20.3	60.4856					31.0303
204	20.4	58.6955					28.8333
205	20.5	61.3292					32.8485
206	20.6	62.6049					30.8434
207	20.7	62.2305					29.2778
208	20.8	64.7778					26.8434
209	20.9	65.4815					26.8788
210	21	63.6379					26.2222
211	21.1	64.4691					25.6465
212	21.2	61.3457					24.3636
213	21.3	58.6132					24.7828
214	21.4	56.3045					22.096
215	21.5	51.0453					22.4747
216	21.6	44.2387					18.7778
217	21.7	39.5062					18.7172
218	21.8	35.4115					20.2525
219	21.9	31.9424					18.4545
220	22	26.4815					16.6667
221	22.1	25.8807					16.4192
222	22.2	20.9095					16.3939
223	22.3	17.6996					15.5354
224	22.4	16.6708					11.7626
225	22.5	14.2634					11.4697
226	22.6	12.6091					12.6667
227	22.7						11.7677
228	22.8						9.6465
229	22.9						5.1717

## Sheet: Fig. 1i
		RNA fluorescence intensity between outer and inner cells at 16-cell stage
		RNA mean fluorescence intensity (arb. units)
		16-cell stage
		Outer	Inner
		0.000348	2.79e-06
		0.000548	4.84e-06
		0.000886	1.54e-06
		0.000198	0.000567
		0.000247	0.000282
		0.000214	0.000423
		0.000548	0.00063
		0.000355	0.00148
			3.3e-05
			0.000354
			3.18e-06

## Sheet: Fig. S1d
	RNA mean fluorescence intensity (arb. units)
	8-cell stage
	Cell-contact	Contact-free
	3.84	5.28
	4.47	4.52
	4.55	5.57
	4.3	4.99
	4.49	4.78
	0.999	1.41
	0.942	1.08
	1.05	1.23
	1.2	1.1

## Sheet: Fig. S1e
	RNA mean fluorescence intensity (arb. units)
	Early 16-cell stage (outer)
	Apical	Basal
	1.42	2.17
	2.31	2.36
	1.94	2.31
	1.81	3.6
	1.4	4.09
	1.83	3.01

## Sheet: Fig. S1f
	RNA mean fluorescence intensity (arb. units)
	Late 16-cell stage (outer)
	Apical	Basal
	2.33	4.4
	3.33	4.45
	2.27	5.24
	1.57	3.23
	1.94	4.33

## Sheet: Fig. S1g
	RNA mean fluorescence intensity (arb. units)
	Early 16-cell stage (outer)	Late 16-cell stage (outer)
	216	299
	180	222
	186	662
	181	230
	162	188
	301	168
	222	181
	265	200
	130	217

## Sheet: Fig. 2c
	Time for RNA to reach basal membrane
		Control - 16-cell stage outer
		(hours)
	Cell 1	6
	Cell 2	6
	Cell 3	5
	Cell 4	5
	Cell 5	7
	Cell 6	6.5

## Sheet: Fig. 2f
	Location	Displacement (mm)	Angle	Angle relative to actin ring		Location	Displacement (mm)	Angle	Angle relative to actin ring
	Apical	5.496	95.56	275.56		Basal	0.521	63.4	63.4
	Apical	4.53	104.03	284.03		Basal	1.69	87.2	87.2
	Apical	9.94	95.654	275.654		Basal	0.935	72.14	72.14
	Apical	4.98	96	276		Basal	0.571	82.235	82.235
	Apical	4.32	82.405	262.405		Basal	0.898	85.657	85.657
	Apical	4.58	89.132	269.132		Basal	1.211	81.158	81.158
	Apical	4.248	84.8	264.8		Basal	1.152	81.298	81.298
	Apical	1.836	119.92	299.92		Basal	1.165	71.985	71.985
	Apical	4.412	48.4	228.4		Basal	1.32	78.69	78.69
	Apical	5.302	60.9	240.9		Basal	1.146	72.784	72.784
	Apical	6.606	42.087	222.087		Basal	2.096	46.73	46.73
	Apical	4.01	74	254		Basal	2.51	119	119
	Apical	6.759	87.797	267.797		Basal	1.722	23	23
	Apical	12.292	74.745	254.745		Basal	1.309	35.362	35.362
	Apical	4.978	75.256	255.256		Basal	0.652	44.029	44.029
	Apical	2.27	53.97	233.97		Basal	1.688	0	0
	Apical	3.128	61.97	241.97		Basal	1.674	21.286	21.286
	Apical	3.345	75.358	255.358		Basal	1.091	10.008	10.008
	Apical	1.532	51.34	231.34		Basal	1.283	63.435	63.435
	Apical	3.063	85.764	265.764		Basal	1.634	31.477	31.477
	Apical	1.218	79.509	259.509		Basal	2.074	11.02	11.02
	Apical	2.171	5	185		Basal	2.314	22.03	22.03
	Apical	4.075	56.032	236.032		Basal	0.998	140.2	140.2
	Apical	3.869	68.552	248.552		Basal	1.456	93.45	93.45
	Apical	6.035	39.806	219.806
	Apical	2.426	12.907	192.907
	Apical	3.336	64.98	244.98
	Apical	4.012	116.23	296.23
	Apical	1.691	150	330
	Apical	4.006	110	290
	Apical	2.314	145.456	325.456
	Apical	7.426	7.45	187.45
	Apical	6.134	166.78	346.78
	Apical	3.465	176	356

[truncated: 35 more sheets: Fig. 2i, Fig. S2c, Fig. S2f, Fig. S2e, Fig. 3b, Fig. 3h, Fig. 3i, Fig. 3j, Fig. S3g, Fig. 4b, Fig. 4d, Fig. 4f, Fig. 5e, Fig. 6b & S4g, Fig. 6d & S4h, Fig. 6e, Fig. 6g, Fig. S4a, Fig. S4b, Fig. S4d …]
